# Supplementary material for: Infection/inflammation-associated preterm delivery within 14 days of presentation with symptoms of preterm labour: A multivariate predictive model
Source: PLoS One. 2019 Sep 12;14(9):e0222455. doi: 10.1371/journal.pone.0222455 (PMC6742395; doi:10.1371/journal.pone.0222455)
Supplement: S1 Dataset — (ZIP) [file pone.0222455.s005.zip]

Archive with 5 entries (5 files):
- CVF  Cytokines and Metabolites.xlsx
- CVF Cytokines and metabolites_master.xlsx
- NMR_metabolite_integrals_1.0.xlsx
- Correlation_matrix_1.0.xlsx
- PCR_database_1.0.xlsx
