# Supplementary material for: Infection/inflammation-associated preterm delivery within 14 days of presentation with symptoms of preterm labour: A multivariate predictive model
Source: PLoS One. 2019 Sep 12;14(9):e0222455. doi: 10.1371/journal.pone.0222455 (PMC6742395; doi:10.1371/journal.pone.0222455)
Supplement: S1 Dataset — (ZIP) [file pone.0222455.s005.zip › CVF Cytokines and Metabolites.xlsx]

## Sheet: Sheet1
SAMPLE_NO.	TNF_r1	RANTES	IL_6	IL_8	Acetate	Glutamate	Ace_Glx	PH	CL	BMI	FFN	Maternal__age	Gest._age_at_delivery	gest_day	g.w_at__presentation	g.d_at_presentation	labour	OUTCOME
73	608.105	16.2198	1.3512									35			26	4	-186
76	580.79									18.8		34			27	1	-190
94	667.941		18.7489					4.2	36		2		?	?	26	1
11	321.739			2267.99	0.025	0.134	0.186567			24.6		26	36	5	31	0	40	PreTerm
53	257.223			507.288	0.052	0.135	0.385185	4.1	45	30.2	6	30	32	2	30	2	14	PreTerm
49	520.454		37.3104		0.085	0.061	1.39344	4.4	9	25.2	375	22	27	4	26	1	10	PreTerm
15	3795.76			378.868	0.032	0.133	0.240602					23	30	5	25	5	35	PreTerm
86	1816.93		592.855		0.017	0.009	1.88889	6.1	7	20.1		40	28	4	28	2	2	PreTerm
87	2655.48		111.626					3.7	25		4		35	4	25	3	71	PreTerm
26	9493.2		385.781							26.3		32	32	6	32	5	1	PreTerm
9	2350.71	481.822	1359.72		0.055	0.043	1.27907					48	27	2	26	5	4	PreTerm
62	3815.57	719.603	10461		0.077	0.075	1.02667					28	26	5	26	3	2	Preterm
66	2818.85	19.7568	127.867					4	3	31.3	501	21	35	0	32	6	15	PreTerm
85	8876.94	106.305	287.378		0.037	0.125	0.296	3.6	9	42.5	189	36	30	3	25	2	36	PreTerm
65	31.6823			473.281	0.024	0.056	0.428571	3.6	34		5	40	34	5	32	6	13	PreTerm
84	645.734		56.8402		0.011	0.064	0.171875	4	17	23.6	52	29	32	5	31	3	9	PreTerm
92	2977.5	87.6863	92.7298					5.3	0	29.58	500		33	6	33	5	1	PreTerm
48	1255.09		0.181079		0.04	0.069	0.57971			27.8		22	36	4	33	6	19	PreTerm
43	2925.27	96.4227	456.069		0.287	0.081	3.54321			28.7		25	31	6	31	5	1	PreTerm
67	918.877		23.1284		0.08	0.02	4	4.8	25	35.6	501	39	31	1	26	6	30	PreTerm
58	8117.91		1379.54		0.225	0.086	2.61628		23	23.1		27	34	0	31	2	19	Preterm
54	1721.16				0.02	0.024	0.833333	3.6	24	31.2	22	21	31	6	24	2	53	PreTerm
33	1412.14		21.5336	174.01				4.1	36	22.4	7	26	38	5	31	3	51	Term
35	1516.16		2.85466					4.1	54	37.7	8	35	38	4	26	1	87	Term
71	245.576				0.039	0.142	0.274648	3.6	45		1	27	40	6	31	2	67	Term
75	937.573				0.024	0.075	0.32	3.6	23	23.1	4	25	38	2	26	5	81	Term
19	127.353				0.001	0.066	0.0151515	3.8	40		5	26			27	0	-189	Term
39	179.643		1.02383		0.009	0.007	1.28571	4.1		22.5	25	21	40	0	32	5	51	Term
79	2510.07		111.799		0.029	0.102	0.284314	4.1	11	22.2	48	27	39	4	35	1	31	Term
81	1352.81		199.745		0.03	0.016	1.875	4.4	46	25.7	5	30			27	4	-193	Term
64	703.861		108.078		0.029	0.061	0.47541	4.5	30	28.6	23	44	39	3	31	4	55	Term
16	3238.18		29.5541							26.3		27	39	2	29	6	66	Term
69	1045.38		12.8327		0.031	0.126	0.246032	4	21	27.9	6	35	37	2	33	1	29	Term
17	283.316			294.895	0.005	0.025	0.2			32.7		27	39	4	26	0	95	Term
72	599.679				0.018	0.057	0.315789	4.7	45		1	27	39	4	32	4	49	Term
37	1.23945				0.101	0.066	1.5303			17.4		22	37	5	35	1	18	Term
77	3792.19		893.044		0.018	0.017	1.05882	4.2	23	28.1	58	25	38	0	29	1	62	Term
78	3966.41		74.8691		0.024	0.085	0.282353	4.1	18	22.2	7	21	38	1	34	0	29	Term
41	4109		10.7447		0.045	0.037	1.21622			19.3		20	40	0	34	1	41	Term
83	1854.25		107.103		0.011	0.047	0.234043		29			24	40	6	32	4	58	Term
10	80.6651			752.477						22.5		23	39	5	31	4	57	Term
21	1182.58		359.866					4.3	28	23.6	7	26	39	0	34	6	29	Term
42	408.706		6.11779		0.005	0.171	0.0292398			22.7		35	40	0	32	0	56	Term
89	3184.14	79.2476	108.611					3.6	30	36.2	5		37	2	28	3	62	Term
45	1948.4	18.2401	2.18064							26.8		33	40	3	29	6	74	Term
91	2212.53		2.72094					4	25		1		39	1	30	4	60	Term
93	7369.3	55.4356	1961.34					3.8	12		169		37	2	35	0	16	Term
2	210.877		0.721053	312.41						31.1		33	38	5	36	0	19	Term
5	1412.97							4.8	30	41.6	8	27	37	4	33	4	28	Term
23	85.6414			790.686						21.4		20	41	0	32	4	59	Term
47	986.78		47.7686		0.181	0.048	3.77083			27.2		39	40	4	36	2	30	Term
95	90.3539		9.83391							20.85	3	37	38	2	22	5	109	Term
96	34.6095		20.5839	1908.2						28.62	4	24	40	2	31	4	61	Term
97	524.219		354.618							38.51	14	20	40	0	35	2	33	Term
50	1239.25		37.7317		0.011	0.019	0.578947			27.8		27	40	0	32	3	53	Term
12	3598.07	4.23399	139.541							26.6		27	40	5	34	0	47	Term
25	320.661			1403.5	0.006	0.025	0.24			25.9		17	39	2	24	4	103	Term
51	90.0871			1330.79	0.017	0.103	0.165049		31	22	2	19	38	1	25	5	87	Term
52	2301.9		10.4074		0.021	0.128	0.164062	3.8	32		3	30			29	6	-209	Term
6	7.60542			558.023						29.5		26	37	1	29	4	53	Term
13	191.957			2400.81				3.6	33	23.9	51	25	39	1	26	1	91	Term
27	926.068		3.58879		0.009	0.078	0.115385	4.1	45	28.7	4	20	39	5	32	6	48	Term
32	339.635			1168.67						32.4		28	39	0	28	4	73	Term
55	594.748			36.5722				5.6	28	21.5	6	29	38	1	24	4	95	Term
56	1183.19		16.6832		0.021	0.047	0.446809	4.1	40	20.7	3	26	37	3	30	0	52	Term
28	651.261		8.33885		0.004	0.094	0.0425532	4.4	35	22.4	7	25	37	1	33	5	24	Term
68	750.657	102.444			0.034	0.008	4.25					28	38	3	33	0	38	Term
34	1814.53		48.6541									31	39	3	24	4	104	Term
70	2931.72		33.7628		0.021	0.128	0.164062	4.4	25	21.3	4	36	37	4	23	2	100	Term
8	2838.28	40.8369	329.881							22.8		22	38	6	26	2	88	Term
36	1288.61				0.008	0.083	0.0963855			33.5		16			29	2	-205	Term
57	511.479		0.521948		0.018	0.068	0.264706	4.4	35	28.2	4	37	40	2	31	4	61	Term
74	1607.89		147.221		0.059	0.045	1.31111	4.6	12		15	19	39	6	34	5	36	Term
18	91.3067			531.9	0.003	0.007	0.428571					26	40	5	25	4	106	Term
14	263.364			257.451						21.4		21	41	2	35	0	44	Term
38	409.706		81.2499		0	0.001	0	6.1	15	18.7	74	28	38	3	29	5	61	Term
4	327.532		3.41412	107.132						24.8		26	40	1	34	4	39	Term
29	9.68134			1742.38	0.013	0.093	0.139785	3.8	35	23.7	4	23	39	4	25	3	99	Term
80	153.208							4.1	44	23.6	38	32	40	1	25	1	105	Term
40	2669.83		566.544		0.031	0.057	0.54386			20.9		23	40	4	33	2	51	Term
82	433.941			2162.4	0.013	0.09	0.144444	3.7	31	19	4	32	40	6	29	6	77	Term
20	335.983				0.016	0.06	0.266667	3.8	42	26.4	3	30	38	3	19	6	130	Term
59	1260.94		378.155		0.025	0.051	0.490196	6.1	14	27.5	73	19	39	2	33	5	39	Term
60	2632.65	17.949	1.47124		0.025	0.096	0.260417	4.6	38	26.6	5	29	39	2	32	4	47	Term
30	523.346							4.1	26	22.9	19	24	41	5	33	6	55	Term
61	1720		76.9497		0.025	0.118	0.211864	3.6	32	20.9	11	19	40	5	31	4	64	Term
88	104.511			747.281				3.6	38		1		40	3	27	4	90	Term
44	222.999			1030.93	0.011	0.101	0.108911					34	37	1	27	1	70	Term
90	528.058		86.4219					3.6	35		91		40	7	24	0	119	Term
22	5087.83	47.1175	205.112									26	38	3	26	6	81	Term
1	1108.6	7.55614	38.2788							22		31	38	2	30	1	57	Term
46	1900.83				0.007	0.198	0.0353535			21.1		30	38	4	34	1	31	Term
3	859.983		401.392					3.6	29	24.4	12	21	40	6	32	6	56	Term
7	1638.5		282.467							21.4		28	39	3	32	2	50	Term
24	343.135		4.58229	791.044		0.04	0			23.3		21	41	1	33	5	52	Term
31	401.436							4.1	31	27.3	17	22	41	3	29	4	83	Term
63	781.434		0.00663142		0.035	0.1	0.35	3.8	27	22.7	5	36	42	1	29	1	91	Term
