# Supplementary material for: Infection/inflammation-associated preterm delivery within 14 days of presentation with symptoms of preterm labour: A multivariate predictive model
Source: PLoS One. 2019 Sep 12;14(9):e0222455. doi: 10.1371/journal.pone.0222455 (PMC6742395; doi:10.1371/journal.pone.0222455)
Supplement: S1 Dataset — (ZIP) [file pone.0222455.s005.zip › NMR_metabolite_integrals_1.0.xlsx]

## Sheet: SYMPTOMATIC
SAMPLE NO.	LACTATE	GLUCOSE	ALANINE	ACETATE	SUCCINATE	GLX	Formate	BCAA	GLC/LAC	GLX/LAC	ALA/LAC	ACE/LAC	SUC/LAC	TOTAL INTEGRALS	PH	CL	BMI	FFN	Maternal age	Gest. age at delivery	gest day	g.w at presentation	g.d at presentation	labour	OUTCOME	Comment	Num ID	Num Preterm	Num Term	Num GW	Num pH	Num risk					identity	zero
1	4377378	22364	687237	533086	172002	763789	236836	4585047	0.00510899	0.174486	0.156997	0.121782	0.0392934	69411498			22		31	38	2	30	1	57	Term		1	19	75	89	53	1	all				1	0		53.7255
2	16021891	161554	948955	688714	385970	1366183	349710	7985832	0.0100833	0.0852698	0.0592287	0.0429858	0.0240902	107473803			31.1		33	38	5	36	0	19	Term		low	#REF!	#REF!			#REF!					1	0		30.2437
3	7189540	140007	734231	300117	157926	874486	407278	6275067	0.0194737	0.121633	0.102125	0.0417436	0.0219661	76989706	3.6	29	24.4	12	21	40	6	32	6	56	Term		high	#REF!	#REF!			#REF!					1	0
4	6719684	268082	757936	408079	156521	873203	237874	4251155	0.039895	0.129947	0.112793	0.0607289	0.0232929	81692757			24.8		26	40	1	34	4	39	Term		empty					2					1	0
5	1682683	44975	851933	2327701	2717630	733274	429860	2123103	0.0267281	0.435777	0.506294	1.38333	1.61506	36443941	4.8	30	41.6	8	27	37	4	33	4	28	Term		check	#REF!	#REF!			#REF!					1	0
6				147797			60060		#DIV/0!	#DIV/0!	#DIV/0!	#DIV/0!		8403628			29.5		26	37	1	29	4	53	Term	self											1	0
7	4919635	89299	323444	45212	22402	371031	197269	1968227	0.0181515	0.0754184	0.0657455	0.00919011	0.00455359	38788271			21.4		28	39	3	32	2	50	Term												1	0
8	4705794	118393	552357	212395	71204	510472	264523	3176243	0.025159	0.108477	0.117378	0.0451348	0.0151311	52839475			22.8		22	38	6	26	2	88	Term												1	0
9	8659553	269840	599043	869713	170100	602630	341145	3466490	0.031161	0.0695914	0.0691771	0.100434	0.019643	79426464					48	27	2	26	5	4	PreTerm												1	0
10	2887655	84140	212150	250914	37259	185577	86352	694290	0.0291378	0.0642656	0.0734679	0.086892	0.0129029	43823747			22.5		23	39	5	31	4	57	Term												1	0
11	25638531	73112	1008328	540088	374107	1786841	391543	6571426	0.00285165	0.0696936	0.0393286	0.0210655	0.0145916	103302070			24.6		26	36	5	31	0	40	PreTerm												1	0	pt	14.5
12	11484076	120695	1122920	1851446	322475	1991223	541588	5083071	0.0105098	0.17339	0.0977806	0.161219	0.0280802	67971676			26.6		27	40	5	34	0	47	Term												1	0		13.994
13	11011578	53235	823772	184447	173337	1137709	301482	5454592	0.00483446	0.103319	0.0748096	0.0167503	0.0157413	67979315	3.6	33	23.9	51	25	39	1	26	1	91	Term												1	0	trm	61.8333
14	7652290	24183	409163	79337	109612	610833	257332	2562315	0.00316023	0.0798236	0.0534694	0.0103677	0.0143241	50538318			21.4		21	41	2	35	0	44	Term												1	0		26.3651
15	9796372	107285	1592448	644165	132945	1254657	408472	8241939	0.0109515	0.128074	0.162555	0.0657555	0.0135708	79826491					23	30	5	25	5	35	PreTerm												1	0
16	12753911	152401	547818	539639	91687	784439	214197	3537954	0.0119494	0.0615058	0.0429529	0.0423116	0.00718893	75597124			26.3		27	39	2	29	6	66	Term												1	0
17	3170892	26370	146482	198330	43439	158341	80158	793115	0.00831627	0.0499358	0.0461958	0.0625471	0.0136993	30963436			32.7		27	39	4	26	0	95	Term												1	0
18	1377775	24480	114851	131061	12056	69627	53600	383113	0.0177678	0.0505358	0.0833598	0.0951251	0.00875034	14437504					26	40	5	25	4	106	Term												1	0
19	8372612	20210	235305	138459	65558	432408	127853	1908908	0.00241382	0.0516455	0.0281041	0.0165371	0.00783005	29814292	3.8	40		5	26			27	0	-189	Term												1	0
20	8826965	13433	281421	437683	45008	80157	107820	2064815	0.00152181	0.00908092	0.031882	0.0495848	0.00509892	33125987	3.8	42	26.4	3	30	38	3	19	6	130	Term												1	0
21	6838545	29763	220468	187373	58581	273435	92548	1201995	0.00435224	0.0399844	0.032239	0.0273995	0.0085663	30237370	4.3	28	23.6	7	26	39	0	34	6	29	Term												1	0
22	3769534	259099	1142300	6648220	1416169	1082530	179944	5665673	0.068735	0.287179	0.303035	1.76367	0.375688	68690199					26	38	3	26	6	81	Term												1	0
23	8798530	9355	259527	235598	217231	292117	100520	1567490	0.00106325	0.0332007	0.0294966	0.026777	0.0246895	34775987			21.4		20	41	0	32	4	59	Term												1	0
24	4529062	6343	135956	159425	19585	194336	65629	1000102	0.00140051	0.0429087	0.0300186	0.0352004	0.00432429	20406440			23.3		21	41	1	33	5	52	Term												1	0
25	2446068	1493	139857	78178	289589	144084	33101	723084	0.000610367	0.0589043	0.0571763	0.0319607	0.11839	20510653			25.9		17	39	2	24	4	103	Term												1	0
26	2227888	32941	409852	1682773	496754	241702	183801	2335402	0.0147858	0.108489	0.183964	0.755322	0.222971	26274134			26.3		32	32	6	32	5	1	PreTerm												1	0
27	8158224	117562	447971	220027	61895	438860	120457	2221178	0.0144102	0.0537936	0.0549104	0.02697	0.00758682	34628729	4.1	45	28.7	4	20	39	5	32	6	48	Term												1	0
28	9021013	21630	386560	273575	52540	530338	173092	2035671	0.00239774	0.0587892	0.0428511	0.0303264	0.00582418	38592333	4.4	35	22.4	7	25	37	1	33	5	24	Term												1	0
29	7386513	26313	458005	486905	68736	630224	147337	2032467	0.0035623	0.0853209	0.0620056	0.0659181	0.00930561	34316048	3.8	35	23.7	4	23	39	4	25	3	99	Term												1	0
30	4055214	60408	384003	271743	103882	324874	65105	1858314	0.0148964	0.0801127	0.0946936	0.0670108	0.0256169	21207888	4.1	26	22.9	19	24	41	5	33	6	55	Term												1	0
31	17897318	494981	727039	369077	85501	1072473	293467	4164176	0.0276567	0.0599237	0.0406228	0.0206219	0.00477731	76498601	4.1	31	27.3	17	22	41	3	29	4	83	Term												1	0
32	26096342	133351	1133828	385715	153973	2350371	586687	7256444	0.00510995	0.0900652	0.0434478	0.0147804	0.00590018	121981238			32.4		28	39	0	28	4	73	Term												1	0
33	12922459	288031	550338	418543	193283	660761	330310	3423168	0.0222892	0.0511328	0.0425877	0.0323888	0.0149571	81704382	4.1	36	22.4	7	26	38	5	31	3	51	Term												1	0
34	11791882	484217	546810	616897	108695	690769	334678	3087143	0.0410636	0.05858	0.0463717	0.0523154	0.00921778	112374647					31	39	3	24	4	104	Term												1	0
35	11385474	119720	658795	318978	71873	706521	284704	3429352	0.0105152	0.0620546	0.0578628	0.0280162	0.00631269	58220075	4.1	54	37.7	8	35	38	4	26	1	87	Term												1	0
36	7404337	32588	421631	226661	64503	558670	224235	2239417	0.0044012	0.0754517	0.0569438	0.0306119	0.00871152	36791874			33.5		16			29	2	-205	Term												1	0
37	10706829	662404	848890	863247	100866	1030546	490604	5158947	0.0618674	0.0962513	0.0792849	0.0806258	0.00942072	92164981			17.4		22	37	5	35	1	18	Term												1	0
38	918720	38340		218881	33513	52125	89308		0.041732	0.0567365		0.238246	0.0364779	14629497	6.1	15	18.7	74	28	38	3	29	5	61	Term												1	0
39	6917965	52626	251565	314849	208998	334079	132109	1607364	0.00760715	0.0482915	0.036364	0.0455118	0.0302109	30321498	4.1		22.5	25	21	40	0	32	5	51	Term												1	0
40	6432905	51656	1202612	709759	68402	306729	255084	7546703	0.00802996	0.0476813	0.186947	0.110333	0.0106331	71467323			20.9		23	40	4	33	2	51	Term												1	0
41	12867112	116839	922168	1670217	1155567	1463695	486027	6817892	0.00908044	0.113755	0.0716686	0.129805	0.0898078	79450507			19.3		20	40	0	34	1	41	Term												1	0
42	21234471	308084	1466365	1219948	821587	1775514	586623	6489936	0.0145087	0.0836147	0.0690559	0.0574513	0.0386912	120887231			22.7		35	40	0	32	0	56	Term												1	0
43	8424988	122825	747763	6465599	2026949	693311	509138	4411775	0.0145787	0.0822922	0.0887554	0.767431	0.240588	60705825			28.7		25	31	6	31	5	1	PreTerm												1	0
44	24857202	295103	552930	589260	341519	1027470	435702	3779560	0.0118719	0.0413349	0.0222443	0.0237058	0.0137392	104293391					34	37	1	27	1	70	Term												1	0
45	10050304	588090	3827969	3669355	6156244	3033837	1204253	10912608	0.0585146	0.301865	0.380881	0.365099	0.612543	133386259			26.8		33	40	3	29	6	74	Term												1	0
46	22969960	487549	1282852	450527	221406	1262261	364985	6374755	0.0212255	0.0549527	0.0558491	0.0196137	0.00963894	103364482			21.1		30	38	4	34	1	31	Term												1	0
47	4311941	199094	644052	4025802	1138495	581932	261841	1591071	0.0461727	0.134958	0.149365	0.93364	0.264033	62168354			27.2		39	40	4	36	2	30	Term												1	0
48	5409055	88649	1174218	904105	69761	1225561	169158	5334550	0.016389	0.226576	0.217084	0.167147	0.0128971	48470841			27.8		22	36	4	33	6	19	PreTerm												1	0
49	8355604	197795	506019	1541067	217627	510494	253639	1830282	0.0236721	0.061096	0.0605604	0.184435	0.0260456	63622737	4.4	9	25.2	375	22	27	4	26	1	10	PreTerm												1	0
50	9351912	136506	506419	452874	695498	725872	286988	3071177	0.0145966	0.0776175	0.0541514	0.0484258	0.0743696	63363730			27.8		27	40	0	32	3	53	Term												1	0
51	19653907	87109	705106	574697	403414	1088993	413058	4781048	0.00443215	0.0554085	0.0358761	0.0292409	0.0205259	74189145		31	22	2	19	38	1	25	5	87	Term												1	0
52	22683700	74314	842021	707688	1224808	1244488	325842	5985443	0.0032761	0.0548627	0.0371201	0.0311981	0.0539951	79800282	3.8	32		3	30			29	6	-209	Term												1	0
53	25706925	86119	651061	1327028	335604	1340560	390617	5351932	0.00335003	0.0521478	0.0253263	0.0516214	0.013055	82876482	4.1	45	30.2	6	30	32	2	30	2	14	PreTerm												1	0
54	10380223	133310	419081	644736	616218	464191	146448	2545733	0.0128427	0.0447188	0.040373	0.062112	0.0593646	46801381	3.6	24	31.2	22	21	31	6	24	2	53	PreTerm												1	0
55	1909119	17988	440495	3739022	966537	786423	83070	828580	0.00942215	0.41193	0.230732	1.95851	0.506274	24876780	5.6	28	21.5	6	29	38	1	24	4	95	Term												1	0
56	8084775	51240	364762	662344	79637	457540	139803	2488838	0.00633784	0.0565928	0.0451171	0.0819249	0.00985024	40116767	4.1	40	20.7	3	26	37	3	30	0	52	Term												1	0
57	10119492	180464	346499	480660	57468	527300	131796	1496060	0.0178333	0.0521074	0.0342408	0.0474984	0.00567894	59153154	4.4	35	28.2	4	37	40	2	31	4	61	Term												1	0
58	11066600	86343	704467	4410525	1395814	1675627	149303	2767325	0.00780213	0.151413	0.063657	0.398544	0.126129	46852497		23	23.1		27	34	0	31	2	19	Preterm												1	0
59	6583208	128616	433883	707731	85108	731364	177061	2264650	0.019537	0.111095	0.0659075	0.107505	0.012928	56176800	6.1	14	27.5	73	19	39	2	33	5	39	Term												1	0
60	13903667	224765	792392	740262	129114	1042399	474419	5455424	0.0161659	0.074973	0.0569916	0.0532422	0.00928633	83098584	4.6	38	26.6	5	29	39	2	32	4	47	Term												1	0
61	26556360	115250	705257	926407	381634	1094148	462316	6082951	0.00433983	0.041201	0.026557	0.0348846	0.0143707	90720251	3.6	32	20.9	11	19	40	5	31	4	64	Term												1	0
62	8965197	13985	1095747	1478682	195695	648523	397634	8711706	0.00155992	0.0723378	0.122222	0.164936	0.0218283	82624116					28	26	5	26	3	2	Preterm												1	0
63	20482733	184953	746957	943845	344672	1074227	275674	4389191	0.0090297	0.0524455	0.0364676	0.04608	0.0168274	81009404	3.8	27	22.7	5	36	42	1	29	1	91	Term												1	0
64	5870674	174946	484328	687931	7391	734178	182475	1758734	0.0298	0.125059	0.0824996	0.117181	0.00125897	59640895	4.5	30	28.6	23	44	39	3	31	4	55	Term												1	0
65	8860400	20149	614567	852227	333173	525874	133421	2386050	0.00227405	0.059351	0.0693611	0.0961838	0.0376025	43726054	3.6	34		5	40	34	5	32	6	13	PreTerm												1	0
66	7704343	139046	413972	863490	132901	404063	146900	1819106	0.0180477	0.0524461	0.0537323	0.112078	0.0172501	43921344	4	3	31.3	501	21	35	0	32	6	15	PreTerm												1	0
67	4639465	174079	272387	1394188	35526	261872	126326	1226605	0.0375214	0.0564444	0.0587109	0.300506	0.00765735	46727440	4.8	25	35.6	501	39	31	1	26	6	30	PreTerm												1	0
68	3377286	89580	317869	863133	79504	264225	116187	1008209	0.0265243	0.0782359	0.0941197	0.25557	0.0235408	37715796					28	38	3	33	0	38	Term												1	0
69	19913543	86614	749529	798895	565715	1417426	321075	5351586	0.0043495	0.071179	0.0376392	0.0401182	0.0284086	73440045	4	21	27.9	6	35	37	2	33	1	29	Term												1	0
70	23445262	273880	904252	700331	130349	1010235	441044	6664477	0.0116817	0.0430891	0.0385686	0.0298709	0.00555972	90458558	4.4	25	21.3	4	36	37	4	23	2	100	Term												1	0
71	23751167	63594	981035	1044494	492205	1627488	488408	5406189	0.00267751	0.0685224	0.0413047	0.0439765	0.0207234	81070313	3.6	45		1	27	40	6	31	2	67	Term												1	0
72	8872831	59596	515607	696280	91732	553424	260667	3079315	0.00671668	0.0623729	0.0581108	0.0784733	0.0103385	46519079	4.7	45		1	27	39	4	32	4	49	Term												1	0
73	17458197	104662	855695	665117	463923	702515	510067	5111703	0.00599501	0.0402398	0.0490139	0.0380977	0.0265734	77243558					35			26	4	-186													1	0
74	11322349	222717	691334	1092343	306352	495362	238773	1446765	0.0196706	0.0437508	0.0610592	0.0964767	0.0270573	80902280	4.6	12		15	19	39	6	34	5	36	Term												1	0
75	15069691	54488	467126	616773	155945	646818	275530	3491381	0.00361573	0.0429218	0.0309977	0.040928	0.0103483	52644940	3.6	23	23.1	4	25	38	2	26	5	81	Term												1	0
76	15152505	108332	801346	619273	101966	986679	379140	4145687	0.00714944	0.0651166	0.0528854	0.0408693	0.00672932	128380325			18.8		34			27	1	-190													1	0
77	5947370	113642	418815	491373	125397	144020	244800	1914386	0.0191079	0.0242157	0.0704202	0.0826202	0.0210844	48353783	4.2	23	28.1	58	25	38	0	29	1	62	Term												1	0
78	12335740	159649	815772	974990	266176	747572	515642	3449036	0.012942	0.0606021	0.0661308	0.0790378	0.0215776	65410859	4.1	18	22.2	7	21	38	1	34	0	29	Term												1	0
79	22859692	191133	911918	659600	392324	823439	714533	5268311	0.00836114	0.0360214	0.039892	0.0288543	0.0171623	97363309	4.1	11	22.2	48	27	39	4	35	1	31	Term
80	10132373	213569	564157	564223	107641	376178	352961	2341089	0.0210779	0.0371263	0.0556787	0.0556852	0.0106235	81044785	4.1	44	23.6	38	32	40	1	25	1	105	Term
81	6456529	192394	467766	719632	127842	149358	278508	1241660	0.0297984	0.0231329	0.0724485	0.111458	0.0198004	60458401	4.4	46	25.7	5	30			27	4	-193	Term
82	14345359	60308	737748	846419	115805	856724	409373	3391622	0.00420401	0.0597213	0.0514276	0.059003	0.00807265	80453522	3.7	31	19	4	32			29	6	-209	Term
83	10892741	49587	481804	599743	90977	342832	305582	2474412	0.0045523	0.0314734	0.0442317	0.055059	0.00835208	55363232		29			24	40	6	32	4	58	Term
84	9958194	136235	633121	690935	98730	484210	326020	2513773	0.0136807	0.0486243	0.0635779	0.0693836	0.00991445	75118963	4	17	23.6	52	29	32	5	31	3	9	PreTerm
85	21981035	206077	1157972	1359820	822277	1142922	303490	5882694	0.00937522	0.0519958	0.0526805	0.0618633	0.0374085	104093964	3.6	9	42.5	189	36	30	3	25	2	36	PreTerm
86	2481693	68238	262578	385915	6503	21824	165650	950952	0.0274966	0.008794	0.105806	0.155505	0.00262039	36807646	6.1	7	20.1		40	28	4	28	2	2	PreTerm
87															3.7	25		4		35	4	25	3	71	PreTerm
88															3.6	38		1		40	3	27	4	90	Term
89															3.6	30	36.2	5		37	2	28	3	62	Term
90															3.6	35		91		40	7	24	0	119	Term
91															4	25		1		39	1	30	4	60	Term
92															5.3	0	29.58	500		33	6	33	5	1	PreTerm
93															3.8	12		169		37	2	35	0	16	Term
94															4.2	36		2		?	?	26	1
95																	20.85	3	37	38	2	22	5	109	Term
96																	28.62	4	24	40	2	31	4	61	Term
97																	38.51	14	20	40	0	35	2	33	Term

## Sheet: NormSYM
#REF!	SAMPLE NO.	LACTATE	GLUCOSE	ALANINE	ACETATE	SUCCINATE	GLX	Formate	BCAA	GLC/LAC	GLX/LAC	ALA/LAC	ACE/LAC	SUC/LAC	TOTAL INTEGRALS	#REF!	PH	#REF!	CL	BMI	FFN	Maternal age	Gest. age at delivery	gest day	g.w at presentation		labour	Gest. age at delivery	gest day	#REF!	OUTCOME
#REF!	1	0.0630642	0.000322194	0.00990091	0.00768008	0.002478	0.0110038	0.00341206	0.066056	0.00510899	0.174486	0.156997	0.121782	0.0392934	1	na	na	na	na	22	na	31	38	2	30	1	57	38	2	#REF!	Term
#REF!	2	0.149077	0.00150319	0.00882964	0.0064082	0.00359129	0.0127118	0.00325391	0.0743049	0.0100833	0.0852698	0.0592287	0.0429858	0.0240902	1	na	na	na	na	31.1	na	33	38	5	36	0	19	38	5	#REF!	Term
#REF!	3	0.0933831	0.00181852	0.00953674	0.00389814	0.00205126	0.0113585	0.00529003	0.0815053	0.0194737	0.121633	0.102125	0.0417436	0.0219661	1	na	3.6	na	29	24.4	12	21	40	6	32	6	56	40	6	#REF!	Term
#REF!	4	0.0822556	0.00328159	0.00927788	0.00499529	0.00191597	0.0106889	0.00291181	0.0520383	0.039895	0.129947	0.112793	0.0607289	0.0232929	1	na	na	na	na	24.8	na	26	40	1	34	4	39	40	1	#REF!	Term
#REF!	5	0.0461718	0.00123409	0.0233765	0.0638707	0.0745701	0.0201206	0.0117951	0.0582567	0.0267281	0.435777	0.506294	1.38333	1.61506	1	na	4.8	na	30	41.6	8	27	37	4	33	4	28	37	4	#REF!	Term
#REF!	6	na	na	na	0.0175873	na	na	0.00714691	na	na	na	na	na	na	1	na	na	na	na	29.5	na	26	37	1	29	4	53	37	1	#REF!	Term
#REF!	7	0.126833	0.00230222	0.00833871	0.00116561	0.000577546	0.00956555	0.00508579	0.0507428	0.0181515	0.0754184	0.0657455	0.00919011	0.00455359	1	na	na	na	na	21.4	na	28	39	3	32	2	50	39	3	#REF!	Term
#REF!	8	0.0890583	0.00224062	0.0104535	0.00401963	0.00134755	0.00966081	0.00500616	0.0601112	0.025159	0.108477	0.117378	0.0451348	0.0151311	1	na	na	na	na	22.8	na	22	38	6	26	2	88	38	6	#REF!	Term
#REF!	9	0.109026	0.00339736	0.00754211	0.0109499	0.0021416	0.00758727	0.0042951	0.043644	0.031161	0.0695914	0.0691771	0.100434	0.019643	1	na	na	na	na	na	na	48	27	2	26	5	4	27	2	#REF!	PreTerm
#REF!	10	0.0658925	0.00191996	0.00484098	0.00572553	0.000850201	0.00423462	0.00197044	0.0158428	0.0291378	0.0642656	0.0734679	0.086892	0.0129029	1	na	na	na	na	22.5	na	23	39	5	31	4	57	39	5	#REF!	Term
#REF!	11	0.24819	0.00070775	0.00976097	0.00522824	0.00362149	0.0172972	0.00379027	0.0636137	0.00285165	0.0696936	0.0393286	0.0210655	0.0145916	1	na	na	na	na	24.6	na	26	36	5	31	0	40	36	5	#REF!	PreTerm
#REF!	12	0.168954	0.00177567	0.0165204	0.0272385	0.00474426	0.0292949	0.00796785	0.0747822	0.0105098	0.17339	0.0977806	0.161219	0.0280802	1	na	na	na	na	26.6	na	27	40	5	34	0	47	40	5	#REF!	Term
#REF!	13	0.161984	0.000783106	0.012118	0.00271328	0.00254985	0.0167361	0.00443491	0.080239	0.00483446	0.103319	0.0748096	0.0167503	0.0157413	1	na	3.6	na	33	23.9	51	25	39	1	26	1	91	39	1	#REF!	Term
#REF!	14	0.151416	0.000478508	0.00809609	0.00156984	0.00216889	0.0120865	0.00509182	0.0507004	0.00316023	0.0798236	0.0534694	0.0103677	0.0143241	1	na	na	na	na	21.4	na	21	41	2	35	0	44	41	2	#REF!	Term
#REF!	15	0.122721	0.00134398	0.0199489	0.00806956	0.00166542	0.0157173	0.005117	0.103248	0.0109515	0.128074	0.162555	0.0657555	0.0135708	1	na	na	na	na	na	na	23	30	5	25	5	35	30	5	#REF!	PreTerm
#REF!	16	0.168709	0.00201596	0.00724655	0.00713835	0.00121284	0.0103766	0.0028334	0.0468001	0.0119494	0.0615058	0.0429529	0.0423116	0.00718893	1	na	na	na	na	26.3	na	27	39	2	29	6	66	39	2	#REF!	Term
#REF!	17	0.102408	0.00085165	0.00473081	0.0064053	0.00140291	0.00511381	0.0025888	0.0256146	0.00831627	0.0499358	0.0461958	0.0625471	0.0136993	1	na	na	na	na	32.7	na	27	39	4	26	0	95	39	4	#REF!	Term
#REF!	18	0.0954303	0.00169558	0.00795505	0.00907782	0.000835047	0.00482265	0.00371255	0.026536	0.0177678	0.0505358	0.0833598	0.0951251	0.00875034	1	na	na	na	na	na	na	26	40	5	25	4	106	40	5	#REF!	Term
#REF!	19	0.280825	0.000677863	0.00789236	0.00464405	0.00219888	0.0145034	0.00428831	0.0640266	0.00241382	0.0516455	0.0281041	0.0165371	0.00783005	1	na	3.8	na	40	na	5	26	na	na	27	0	-189	na	na	#REF!	Term
#REF!	20	0.266466	0.000405512	0.00849548	0.0132127	0.00135869	0.00241976	0.00325485	0.0623322	0.00152181	0.00908092	0.031882	0.0495848	0.00509892	1	na	3.8	na	42	26.4	3	30	38	3	19	6	130	38	3	#REF!	Term
#REF!	21	0.226162	0.000984312	0.00729124	0.00619674	0.00193737	0.00904295	0.00306072	0.039752	0.00435224	0.0399844	0.032239	0.0273995	0.0085663	1	na	4.3	na	28	23.6	7	26	39	0	34	6	29	39	0	#REF!	Term
#REF!	22	0.0548773	0.00377199	0.0166297	0.0967856	0.0206168	0.0157596	0.00261965	0.0824815	0.068735	0.287179	0.303035	1.76367	0.375688	1	na	na	na	na	na	na	26	38	3	26	6	81	38	3	#REF!	Term
#REF!	23	0.253006	0.000269007	0.00746282	0.00677473	0.00624658	0.00839996	0.0028905	0.0450739	0.00106325	0.0332007	0.0294966	0.026777	0.0246895	1	na	na	na	na	21.4	na	20	41	0	32	4	59	41	0	#REF!	Term
#REF!	24	0.221943	0.000310833	0.00666241	0.00781248	0.000959746	0.00952327	0.00321609	0.0490091	0.00140051	0.0429087	0.0300186	0.0352004	0.00432429	1	na	na	na	na	23.3	na	21	41	1	33	5	52	41	1	#REF!	Term
#REF!	25	0.119258	7.27914e-05	0.00681875	0.00381158	0.014119	0.00702484	0.00161384	0.0352541	0.000610367	0.0589043	0.0571763	0.0319607	0.11839	1	na	na	na	na	25.9	na	17	39	2	24	4	103	39	2	#REF!	Term
#REF!	26	0.084794	0.00125374	0.0155991	0.0640468	0.0189066	0.00919924	0.00699551	0.088886	0.0147858	0.108489	0.183964	0.755322	0.222971	1	na	na	na	na	26.3	na	32	32	6	32	5	1	32	6	#REF!	PreTerm
#REF!	27	0.235591	0.00339493	0.0129364	0.00635389	0.00178739	0.0126733	0.00347853	0.0641426	0.0144102	0.0537936	0.0549104	0.02697	0.00758682	1	na	4.1	na	45	28.7	4	20	39	5	32	6	48	39	5	#REF!	Term
#REF!	28	0.233751	0.000560474	0.0100165	0.00708884	0.00136141	0.0137421	0.00448514	0.0527481	0.00239774	0.0587892	0.0428511	0.0303264	0.00582418	1	na	4.4	na	35	22.4	7	25	37	1	33	5	24	37	1	#REF!	Term
#REF!	29	0.21525	0.000766784	0.0133467	0.0141888	0.00200303	0.0183653	0.00429353	0.0592279	0.0035623	0.0853209	0.0620056	0.0659181	0.00930561	1	na	3.8	na	35	23.7	4	23	39	4	25	3	99	39	4	#REF!	Term
#REF!	30	0.191213	0.00284837	0.0181066	0.0128133	0.00489827	0.0153185	0.00306985	0.0876237	0.0148964	0.0801127	0.0946936	0.0670108	0.0256169	1	na	4.1	na	26	22.9	19	24	41	5	33	6	55	41	5	#REF!	Term
#REF!	31	0.233956	0.00647046	0.00950395	0.00482462	0.00111768	0.0140195	0.00383624	0.0544347	0.0276567	0.0599237	0.0406228	0.0206219	0.00477731	1	na	4.1	na	31	27.3	17	22	41	3	29	4	83	41	3	#REF!	Term
#REF!	32	0.213937	0.00109321	0.0092951	0.00316208	0.00126227	0.0192683	0.00480965	0.0594882	0.00510995	0.0900652	0.0434478	0.0147804	0.00590018	1	na	na	na	na	32.4	na	28	39	0	28	4	73	39	0	#REF!	Term
#REF!	33	0.158161	0.00352528	0.00673572	0.00512265	0.00236564	0.00808722	0.00404275	0.041897	0.0222892	0.0511328	0.0425877	0.0323888	0.0149571	1	na	4.1	na	36	22.4	7	26	38	5	31	3	51	38	5	#REF!	Term
#REF!	34	0.104934	0.00430895	0.00486596	0.00548965	0.000967256	0.00614702	0.00297823	0.0274719	0.0410636	0.05858	0.0463717	0.0523154	0.00921778	1	na	na	na	na	na	na	31	39	3	24	4	104	39	3	#REF!	Term
#REF!	35	0.195559	0.00205634	0.0113156	0.00547883	0.00123451	0.0121354	0.00489013	0.0589033	0.0105152	0.0620546	0.0578628	0.0280162	0.00631269	1	na	4.1	na	54	37.7	8	35	38	4	26	1	87	38	4	#REF!	Term
#REF!	36	0.201249	0.000885739	0.0114599	0.00616063	0.00175319	0.0151846	0.00609469	0.0608672	0.0044012	0.0754517	0.0569438	0.0306119	0.00871152	1	na	na	na	na	33.5	na	16	na	na	29	2	-205	na	na	#REF!	Term
#REF!	37	0.11617	0.00718715	0.00921055	0.00936632	0.00109441	0.0111815	0.00532311	0.0559751	0.0618674	0.0962513	0.0792849	0.0806258	0.00942072	1	na	na	na	na	17.4	na	22	37	5	35	1	18	37	5	#REF!	Term
#REF!	38	0.0627992	0.00262073	na	0.0149616	0.00229078	0.00356301	0.00610465	na	0.041732	0.0567365	na	0.238246	0.0364779	1	na	6.1	na	15	18.7	74	28	38	3	29	5	61	38	3	#REF!	Term
#REF!	39	0.228154	0.0017356	0.00829659	0.0103837	0.00689273	0.0110179	0.00435694	0.0530107	0.00760715	0.0482915	0.036364	0.0455118	0.0302109	1	na	4.1	na	na	22.5	25	21	40	0	32	5	51	40	0	#REF!	Term
#REF!	40	0.0900118	0.000722792	0.0168274	0.00993124	0.000957109	0.00429188	0.00356924	0.105597	0.00802996	0.0476813	0.186947	0.110333	0.0106331	1	na	na	na	na	20.9	na	23	40	4	33	2	51	40	4	#REF!	Term
#REF!	41	0.161951	0.00147059	0.0116068	0.0210221	0.0145445	0.0184227	0.00611736	0.0858131	0.00908044	0.113755	0.0716686	0.129805	0.0898078	1	na	na	na	na	19.3	na	20	40	0	34	1	41	40	0	#REF!	Term
#REF!	42	0.175655	0.00254852	0.01213	0.0100916	0.00679631	0.0146874	0.00485265	0.0536859	0.0145087	0.0836147	0.0690559	0.0574513	0.0386912	1	na	na	na	na	22.7	na	35	40	0	32	0	56	40	0	#REF!	Term
#REF!	43	0.138784	0.00202328	0.0123178	0.106507	0.0333897	0.0114208	0.00838697	0.0726747	0.0145787	0.0822922	0.0887554	0.767431	0.240588	1	na	na	na	na	28.7	na	25	31	6	31	5	1	31	6	#REF!	PreTerm
#REF!	44	0.238339	0.00282955	0.00530168	0.00565002	0.0032746	0.00985173	0.00417766	0.0362397	0.0118719	0.0413349	0.0222443	0.0237058	0.0137392	1	na	na	na	na	na	na	34	37	1	27	1	70	37	1	#REF!	Term
#REF!	45	0.0753474	0.00440892	0.0286984	0.0275092	0.0461535	0.0227447	0.00902831	0.0818121	0.0585146	0.301865	0.380881	0.365099	0.612543	1	na	na	na	na	26.8	na	33	40	3	29	6	74	40	3	#REF!	Term
#REF!	46	0.222223	0.00471679	0.012411	0.00435862	0.00214199	0.0122117	0.00353105	0.0616726	0.0212255	0.0549527	0.0558491	0.0196137	0.00963894	1	na	na	na	na	21.1	na	30	38	4	34	1	31	38	4	#REF!	Term
#REF!	47	0.0693591	0.0032025	0.0103598	0.0647565	0.0183131	0.00936058	0.00421181	0.0255929	0.0461727	0.134958	0.149365	0.93364	0.264033	1	na	na	na	na	27.2	na	39	40	4	36	2	30	40	4	#REF!	Term
#REF!	48	0.111594	0.00182891	0.0242252	0.0186526	0.00143924	0.0252845	0.00348989	0.110057	0.016389	0.226576	0.217084	0.167147	0.0128971	1	na	na	na	na	27.8	na	22	36	4	33	6	19	36	4	#REF!	PreTerm
#REF!	49	0.13133	0.00310887	0.00795343	0.024222	0.00342059	0.00802377	0.00398661	0.0287677	0.0236721	0.061096	0.0605604	0.184435	0.0260456	1	na	4.4	na	9	25.2	375	22	27	4	26	1	10	27	4	#REF!	PreTerm
#REF!	50	0.147591	0.00215432	0.00799225	0.00714721	0.0109763	0.0114556	0.00452922	0.048469	0.0145966	0.0776175	0.0541514	0.0484258	0.0743696	1	na	na	na	na	27.8	na	27	40	0	32	3	53	40	0	#REF!	Term
#REF!	51	0.264916	0.00117415	0.00950417	0.00774638	0.00543764	0.0146786	0.00556763	0.064444	0.00443215	0.0554085	0.0358761	0.0292409	0.0205259	1	na	na	na	31	22	2	19	38	1	25	5	87	38	1	#REF!	Term
#REF!	52	0.284256	0.00093125	0.0105516	0.00886824	0.0153484	0.015595	0.00408322	0.0750053	0.0032761	0.0548627	0.0371201	0.0311981	0.0539951	1	na	3.8	na	32	na	3	30	na	na	29	6	-209	na	na	#REF!	Term
#REF!	53	0.310184	0.00103912	0.0078558	0.0160121	0.00404945	0.0161754	0.00471324	0.0645772	0.00335003	0.0521478	0.0253263	0.0516214	0.013055	1	na	4.1	na	45	30.2	6	30	32	2	30	2	14	32	2	#REF!	PreTerm
#REF!	54	0.221793	0.00284842	0.00895446	0.013776	0.0131667	0.00991832	0.00312914	0.0543944	0.0128427	0.0447188	0.040373	0.062112	0.0593646	1	na	3.6	na	24	31.2	22	21	31	6	24	2	53	31	6	#REF!	PreTerm
#REF!	55	0.076743	0.000723084	0.0177071	0.150302	0.038853	0.0316127	0.00333926	0.0333074	0.00942215	0.41193	0.230732	1.95851	0.506274	1	na	5.6	na	28	21.5	6	29	38	1	24	4	95	38	1	#REF!	Term
#REF!	56	0.201531	0.00127727	0.00909251	0.0165104	0.00198513	0.0114052	0.0034849	0.0620398	0.00633784	0.0565928	0.0451171	0.0819249	0.00985024	1	na	4.1	na	40	20.7	3	26	37	3	30	0	52	37	3	#REF!	Term
#REF!	57	0.171073	0.00305079	0.00585766	0.00812569	0.000971512	0.00891415	0.00222805	0.0252913	0.0178333	0.0521074	0.0342408	0.0474984	0.00567894	1	na	4.4	na	35	28.2	4	37	40	2	31	4	61	40	2	#REF!	Term
#REF!	58	0.236201	0.00184287	0.0150358	0.0941364	0.0297917	0.0357639	0.00318666	0.0590646	0.00780213	0.151413	0.063657	0.398544	0.126129	1	na	na	na	23	23.1	na	27	34	0	31	2	19	34	0	#REF!	Preterm
#REF!	59	0.117187	0.00228949	0.00772353	0.0125983	0.001515	0.013019	0.00315185	0.0403129	0.019537	0.111095	0.0659075	0.107505	0.012928	1	na	6.1	na	14	27.5	73	19	39	2	33	5	39	39	2	#REF!	Term
#REF!	60	0.167315	0.0027048	0.00953557	0.00890824	0.00155374	0.0125441	0.00570911	0.06565	0.0161659	0.074973	0.0569916	0.0532422	0.00928633	1	na	4.6	na	38	26.6	5	29	39	2	32	4	47	39	2	#REF!	Term
#REF!	61	0.292728	0.00127039	0.00777398	0.0102117	0.00420671	0.0120607	0.00509606	0.0670517	0.00433983	0.041201	0.026557	0.0348846	0.0143707	1	na	3.6	na	32	20.9	11	19	40	5	31	4	64	40	5	#REF!	Term
#REF!	62	0.108506	0.000169261	0.0132618	0.0178965	0.0023685	0.00784908	0.00481257	0.105438	0.00155992	0.0723378	0.122222	0.164936	0.0218283	1	na	na	na	na	na	na	28	26	5	26	3	2	26	5	#REF!	Preterm
#REF!	63	0.252844	0.00228311	0.00922062	0.0116511	0.00425472	0.0132605	0.00340299	0.0541813	0.0090297	0.0524455	0.0364676	0.04608	0.0168274	1	na	3.8	na	27	22.7	5	36	42	1	29	1	91	42	1	#REF!	Term
#REF!	64	0.0984337	0.00293332	0.00812074	0.0115346	0.000123925	0.01231	0.00305956	0.0294887	0.0298	0.125059	0.0824996	0.117181	0.00125897	1	na	4.5	na	30	28.6	23	44	39	3	31	4	55	39	3	#REF!	Term
#REF!	65	0.202634	0.000460801	0.0140549	0.0194901	0.00761955	0.0120266	0.00305129	0.0545682	0.00227405	0.059351	0.0693611	0.0961838	0.0376025	1	na	3.6	na	34	na	5	40	34	5	32	6	13	34	5	#REF!	PreTerm
#REF!	66	0.175412	0.0031658	0.0094253	0.0196599	0.00302589	0.0091997	0.00334462	0.0414174	0.0180477	0.0524461	0.0537323	0.112078	0.0172501	1	na	4	na	3	31.3	501	21	35	0	32	6	15	35	0	#REF!	PreTerm
#REF!	67	0.0992878	0.00372541	0.00582927	0.0298366	0.000760281	0.00560424	0.00270347	0.0262502	0.0375214	0.0564444	0.0587109	0.300506	0.00765735	1	na	4.8	na	25	35.6	501	39	31	1	26	6	30	31	1	#REF!	PreTerm
#REF!	68	0.0895457	0.00237513	0.00842801	0.0228852	0.00210798	0.00700569	0.00308059	0.0267317	0.0265243	0.0782359	0.0941197	0.25557	0.0235408	1	na	na	na	na	na	na	28	38	3	33	0	38	38	3	#REF!	Term
#REF!	69	0.271154	0.00117938	0.010206	0.0108782	0.00770309	0.0193005	0.00437193	0.0728701	0.0043495	0.071179	0.0376392	0.0401182	0.0284086	1	na	4	na	21	27.9	6	35	37	2	33	1	29	37	2	#REF!	Term
#REF!	70	0.259182	0.00302768	0.00999631	0.00774201	0.00144098	0.0111679	0.00487565	0.0736744	0.0116817	0.0430891	0.0385686	0.0298709	0.00555972	1	na	4.4	na	25	21.3	4	36	37	4	23	2	100	37	4	#REF!	Term
#REF!	71	0.29297	0.00078443	0.012101	0.0128838	0.00607133	0.020075	0.0060245	0.0666852	0.00267751	0.0685224	0.0413047	0.0439765	0.0207234	1	na	3.6	na	45	na	1	27	40	6	31	2	67	40	6	#REF!	Term
#REF!	72	0.190735	0.00128111	0.0110838	0.0149676	0.00197192	0.0118967	0.00560344	0.0661947	0.00671668	0.0623729	0.0581108	0.0784733	0.0103385	1	na	4.7	na	45	na	1	27	39	4	32	4	49	39	4	#REF!	Term
#REF!	73	0.226015	0.00135496	0.0110779	0.00861065	0.00600598	0.0090948	0.00660336	0.0661764	0.00599501	0.0402398	0.0490139	0.0380977	0.0265734	1	na	na	na	na	na	na	35	na	na	26	4	-186	na	na	#REF!	na
#REF!	74	0.139951	0.00275291	0.0085453	0.013502	0.00378669	0.00612297	0.00295138	0.0178829	0.0196706	0.0437508	0.0610592	0.0964767	0.0270573	1	na	4.6	na	12	na	15	19	39	6	34	5	36	39	6	#REF!	Term
#REF!	75	0.286251	0.00103501	0.00887314	0.0117157	0.0029622	0.0122864	0.00523374	0.0663194	0.00361573	0.0429218	0.0309977	0.040928	0.0103483	1	na	3.6	na	23	23.1	4	25	38	2	26	5	81	38	2	#REF!	Term
#REF!	76	0.118028	0.000843836	0.00624197	0.00482374	0.000794249	0.00768559	0.00295326	0.0322922	0.00714944	0.0651166	0.0528854	0.0408693	0.00672932	1	na	na	na	na	18.8	na	34	na	na	27	1	-190	na	na	#REF!	na
#REF!	77	0.122997	0.00235022	0.00866147	0.010162	0.00259332	0.00297846	0.00506269	0.0395912	0.0191079	0.0242157	0.0704202	0.0826202	0.0210844	1	na	4.2	na	23	28.1	58	25	38	0	29	1	62	38	0	#REF!	Term
#REF!	78	0.188589	0.00244071	0.0124715	0.0149056	0.00406929	0.0114289	0.00788313	0.0527288	0.012942	0.0606021	0.0661308	0.0790378	0.0215776	1	na	4.1	na	18	22.2	7	21	38	1	34	0	29	38	1	#REF!	Term
#REF!	79	0.234788	0.00196309	0.00936614	0.00677463	0.00402949	0.00845739	0.00733883	0.0541098	0.00836114	0.0360214	0.039892	0.0288543	0.0171623	1	na	4.1	na	11	22.2	48	27	39	4	35	1	31	39	4	#REF!	Term
#REF!	80	0.125022	0.0026352	0.00696105	0.00696187	0.00132817	0.00464161	0.00435514	0.0288864	0.0210779	0.0371263	0.0556787	0.0556852	0.0106235	1	na	4.1	na	44	23.6	38	32	40	1	25	1	105	40	1	#REF!	Term
#REF!	81	0.106793	0.00318225	0.00773699	0.0119029	0.00211454	0.00247043	0.00460661	0.0205374	0.0297984	0.0231329	0.0724485	0.111458	0.0198004	1	na	4.4	na	46	25.7	5	30	na	na	27	4	-193	na	na	#REF!	Term
#REF!	82	0.178306	0.0007496	0.00916987	0.0105206	0.0014394	0.0106487	0.00508832	0.0421563	0.00420401	0.0597213	0.0514276	0.059003	0.00807265	1	na	3.7	na	31	19	4	32	na	na	29	6	-209	na	na	#REF!	Term
#REF!	83	0.19675	0.000895667	0.0087026	0.0108329	0.00164327	0.00619241	0.00551958	0.0446941	0.0045523	0.0314734	0.0442317	0.055059	0.00835208	1	na	na	na	29	na	na	24	40	6	32	4	58	40	6	#REF!	Term
#REF!	84	0.132566	0.00181359	0.00842824	0.00919788	0.00131432	0.00644591	0.00434005	0.0334639	0.0136807	0.0486243	0.0635779	0.0693836	0.00991445	1	na	4	na	17	23.6	52	29	32	5	31	3	9	32	5	#REF!	PreTerm
#REF!	85	0.211165	0.00197972	0.0111243	0.0130634	0.00789937	0.0109797	0.00291554	0.0565133	0.00937522	0.0519958	0.0526805	0.0618633	0.0374085	1	na	3.6	na	9	42.5	189	36	30	3	25	2	36	30	3	#REF!	PreTerm
#REF!	86	0.0674233	0.00185391	0.00713379	0.0104846	0.000176675	0.00059292	0.00450042	0.0258357	0.0274966	0.008794	0.105806	0.155505	0.00262039	1	na	6.1	na	7	20.1	na	40	28	4	28	2	2	28	4	#REF!	PreTerm
#REF!	87	#DIV/0!	#DIV/0!	na	#DIV/0!	na	#DIV/0!	#DIV/0!	#DIV/0!	3	71	na	na	na	na	na	na	na	na	na	na	na	na	na	na	na	na	na	na	#REF!	#REF!
#REF!	88	#DIV/0!	#DIV/0!	na	#DIV/0!	na	#DIV/0!	#DIV/0!	#DIV/0!	4	90	na	na	na	na	na	na	na	na	na	na	na	na	na	na	na	na	na	na	#REF!	#REF!
#REF!	89	#DIV/0!	#DIV/0!	#DIV/0!	#DIV/0!	na	#DIV/0!	#DIV/0!	#DIV/0!	3	62	na	na	na	na	na	na	na	na	na	na	na	na	na	na	na	na	na	na	#REF!	#REF!
#REF!	90	#DIV/0!	#DIV/0!	na	#DIV/0!	na	#DIV/0!	#DIV/0!	#DIV/0!	0	119	na	na	na	na	na	na	na	na	na	na	na	na	na	na	na	na	na	na	#REF!	#REF!
#REF!	91	#DIV/0!	#DIV/0!	na	#DIV/0!	na	#DIV/0!	#DIV/0!	#DIV/0!	4	60	na	na	na	na	na	na	na	na	na	na	na	na	na	na	na	na	na	na	#REF!	#REF!
#REF!	92	#DIV/0!	#DIV/0!	#DIV/0!	#DIV/0!	na	#DIV/0!	#DIV/0!	#DIV/0!	5	1	na	na	na	na	na	na	na	na	na	na	na	na	na	na	na	na	na	na	#REF!	#REF!
#REF!	93	#DIV/0!	#DIV/0!	na	#DIV/0!	na	#DIV/0!	#DIV/0!	#DIV/0!	0	16	na	na	na	na	na	na	na	na	na	na	na	na	na	na	na	na	na	na	#REF!	#REF!
#REF!	94	#DIV/0!	#DIV/0!	na	#DIV/0!	na	na	na	#DIV/0!	1	na	na	na	na	na	na	na	na	na	na	na	na	na	na	na	na	na	na	na	#REF!	#REF!
#REF!	95	na	na	#DIV/0!	#DIV/0!	#DIV/0!	#DIV/0!	#DIV/0!	#DIV/0!	5	109	na	na	na	na	na	na	na	na	na	na	na	na	na	na	na	na	na	na	#REF!	#REF!
#REF!	96	na	na	#DIV/0!	#DIV/0!	#DIV/0!	#DIV/0!	#DIV/0!	#DIV/0!	4	61	na	na	na	na	na	na	na	na	na	na	na	na	na	na	na	na	na	na	#REF!	#REF!
#REF!	97	na	na	#DIV/0!	#DIV/0!	#DIV/0!	#DIV/0!	#DIV/0!	#DIV/0!	2	33	na	na	na	na	na	na	na	na	na	na	na	na	na	na	na	na	na	na	#REF!	#REF!
#REF!	0	na	na	na	na	na	na	na	na	na	na	na	na	na	na	na	na	na	na	na	na	na	na	na	na	na	na	na	na	#REF!	na
#REF!	0	na	na	na	na	na	na	na	na	na	na	na	na	na	na	na	na	na	na	na	na	na	na	na	na	na	na	na	na	#REF!	na
#REF!	0	na	na	na	na	na	na	na	na	na	na	na	na	na	na	na	na	na	na	na	na	na	na	na	na	na	na	na	na	#REF!	na
#REF!	0	na	na	na	na	na	na	na	na	na	na	na	na	na	na	na	na	na	na	na	na	na	na	na	na	na	na	na	na	#REF!	na
#REF!	0	na	na	na	na	na	na	na	na	na	na	na	na	na	na	na	na	na	na	na	na	na	na	na	na	na	na	na	na	#REF!	na
#REF!	0	na	na	na	na	na	na	na	na	na	na	na	na	na	na	na	na	na	na	na	na	na	na	na	na	na	na	na	na	#REF!	na
#REF!	0	na	na	na	na	na	na	na	na	na	na	na	na	na	na	na	na	na	na	na	na	na	na	na	na	na	na	na	na	#REF!	na
#REF!	0	na	na	na	na	na	na	na	na	na	na	na	na	na	na	na	na	na	na	na	na	na	na	na	na	na	na	na	na	#REF!	na
#REF!	0	na	na	na	na	na	na	na	na	na	na	na	na	na	na	na	na	na	na	na	na	na	na	na	na	na	na	na	na	#REF!	na
#REF!	0	na	na	na	na	na	na	na	na	na	na	na	na	na	na	na	na	na	na	na	na	na	na	na	na	na	na	na	na	#REF!	na
#REF!	0	na	na	na	na	na	na	na	na	na	na	na	na	na	na	na	na	na	na	na	na	na	na	na	na	na	na	na	na	#REF!	na
#REF!	0	na	na	na	na	na	na	na	na	na	na	na	na	na	na	na	na	na	na	na	na	na	na	na	na	na	na	na	na	#REF!	na
#REF!	0	na	na	na	na	na	na	na	na	na	na	na	na	na	na	na	na	na	na	na	na	na	na	na	na	na	na	na	na	#REF!	na
#REF!	0	na	na	na	na	na	na	na	na	na	na	na	na	na	na	na	na	na	na	na	na	na	na	na	na	na	na	na	na	#REF!	na
#REF!	0	na	na	na	na	na	na	na	na	na	na	na	na	na	na	na	na	na	na	na	na	na	na	na	na	na	na	na	na	#REF!	na
#REF!	0	na	na	na	na	na	na	na	na	na	na	na	na	na	na	na	na	na	na	na	na	na	na	na	na	na	na	na	na	#REF!	na
#REF!	0	na	na	na	na	na	na	na	na	na	na	na	na	na	na	na	na	na	na	na	na	na	na	na	na	na	na	na	na	#REF!	na
#REF!	0	na	na	na	na	na	na	na	na	na	na	na	na	na	na	na	na	na	na	na	na	na	na	na	na	na	na	na	na	#REF!	na
#REF!	0	na	na	na	na	na	na	na	na	na	na	na	na	na	na	na	na	na	na	na	na	na	na	na	na	na	na	na	na	#REF!	na
#REF!	0	na	na	na	na	na	na	na	na	na	na	na	na	na	na	na	na	na	na	na	na	na	na	na	na	na	na	na	na	#REF!	na
#REF!	0	na	na	na	na	na	na	na	na	na	na	na	na	na	na	na	na	na	na	na	na	na	na	na	na	na	na	na	na	#REF!	na
#REF!	0	na	na	na	na	na	na	na	na	na	na	na	na	na	na	na	na	na	na	na	na	na	na	na	na	na	na	na	na	#REF!	na
#REF!	0	na	na	na	na	na	na	na	na	na	na	na	na	na	na	na	na	na	na	na	na	na	na	na	na	na	na	na	na	#REF!	na
#REF!	0	na	na	na	na	na	na	na	na	na	na	na	na	na	na	na	na	na	na	na	na	na	na	na	na	na	na	na	na	#REF!	na
#REF!	0	na	na	na	na	na	na	na	na	na	na	na	na	na	na	na	na	na	na	na	na	na	na	na	na	na	na	na	na	#REF!	na
#REF!	0	na	na	na	na	na	na	na	na	na	na	na	na	na	na	na	na	na	na	na	na	na	na	na	na	na	na	na	na	#REF!	na
#REF!	0	na	na	na	na	na	na	na	na	na	na	na	na	na	na	na	na	na	na	na	na	na	na	na	na	na	na	na	na	#REF!	na
#REF!	0	na	na	na	na	na	na	na	na	na	na	na	na	na	na	na	na	na	na	na	na	na	na	na	na	na	na	na	na	#REF!	na
#REF!	0	na	na	na	na	na	na	na	na	na	na	na	na	na	na	na	na	na	na	na	na	na	na	na	na	na	na	na	na	#REF!	na
#REF!	0	na	na	na	na	na	na	na	na	na	na	na	na	na	na	na	na	na	na	na	na	na	na	na	na	na	na	na	na	#REF!	na
#REF!	0	na	na	na	na	na	na	na	na	na	na	na	na	na	na	na	na	na	na	na	na	na	na	na	na	na	na	na	na	#REF!	na

## Sheet: ACE_ACEGLX_2weeks
SAMPLE_NO.	ACETATE	GLX	ACE_GLX	FFN	CL	PH	labour	OUTCOME
1	0.00768008	0.0110038	0.697949				57	Term
2	0.0064082	0.0127118	0.504115				19	Term
3	0.00389814	0.0113585	0.343192	12	29	3.6	56	Term
4	0.00499529	0.0106889	0.467336				39	Term
5	0.0638707	0.0201206	3.17439	8	30	4.8	28	Term
6	0.0175873	na					53	Term
7	0.00116561	0.00956555	0.121855				50	Term
8	0.00401963	0.00966081	0.416076				88	Term
9	0.0109499	0.00758727	1.4432				4	PreTerm
10	0.00572553	0.00423462	1.35207				57	Term
11	0.00522824	0.0172972	0.302259				40	PreTerm
12	0.0272385	0.0292949	0.929803				47	Term
13	0.00271328	0.0167361	0.162121	51	33	3.6	91	Term
14	0.00156984	0.0120865	0.129883				44	Term
15	0.00806956	0.0157173	0.513419				35	PreTerm
16	0.00713835	0.0103766	0.68793				66	Term
17	0.0064053	0.00511381	1.25255				95	Term
18	0.00907782	0.00482265	1.88233				106	Term
19	0.00464405	0.0145034	0.320205	5	40	3.8		Term
20	0.0132127	0.00241976	5.46032	3	42	3.8	130	Term
21	0.00619674	0.00904295	0.685256	7	28	4.3	29	Term
22	0.0967856	0.0157596	6.14137				81	Term
23	0.00677473	0.00839996	0.806519				59	Term
24	0.00781249	0.00952327	0.820358				52	Term
25	0.00381158	0.00702484	0.542586				103	Term
26	0.0640468	0.00919924	6.96218				1	PreTerm
27	0.00635389	0.0126733	0.50136	4	45	4.1	48	Term
28	0.00708884	0.0137421	0.51585	7	35	4.4	24	Term
29	0.0141888	0.0183653	0.77259	4	35	3.8	99	Term
30	0.0128133	0.0153185	0.836457	19	26	4.1	55	Term
31	0.00482462	0.0140195	0.344136	17	31	4.1	83	Term
32	0.00316208	0.0192683	0.164108				73	Term
33	0.00512265	0.00808722	0.633426	7	36	4.1	51	Term
34	0.00548965	0.00614702	0.893058				104	Term
35	0.00547883	0.0121353	0.451477	8	54	4.1	87	Term
36	0.00616063	0.0151846	0.405715					Term
37	0.00936632	0.0111815	0.83766				18	Term
38	0.0149616	0.00356301	4.19916	74	15	6.1	61	Term
39	0.0103837	0.0110179	0.942439	25		4.1	51	Term
40	0.00993124	0.00429188	2.31396				51	Term
41	0.0210221	0.0184227	1.1411				41	Term
42	0.0100916	0.0146874	0.687096				56	Term
43	0.106507	0.0114208	9.32568				1	PreTerm
44	0.00565002	0.00985173	0.573506				70	Term
45	0.0275092	0.0227447	1.20948				74	Term
46	0.00435862	0.0122117	0.356921				31	Term
47	0.0647565	0.00936058	6.91799				30	Term
48	0.0186526	0.0252845	0.737707				19	PreTerm
49	0.024222	0.00802377	3.01878	375	9	4.4	10	PreTerm
50	0.00714721	0.0114556	0.623903				53	Term
51	0.00774638	0.0146786	0.527733		31	2	87	Term
52	0.00886824	0.015595	0.568658	3	32	3.8		Term
53	0.0160121	0.0161754	0.989906	6	45	4.1	14	PreTerm
54	0.013776	0.00991832	1.38895	22	24	3.6		Term
55	0.150302	0.0316127	4.75447	6	28	5.6	95	Term
56	0.0165104	0.0114052	1.44762	3	40	4.1	52	Term
57	0.00812569	0.00891415	0.911549	4	35	4.4	61	Term
58	0.0941364	0.0357639	2.63216		23		19	Preterm
59	0.0125983	0.013019	0.967686	73	14	6.1	39	Term
60	0.00890824	0.0125441	0.710152	5	38	4.6	47	Term
61	0.0102117	0.0120607	0.846693	11	32	3.6	64	Term
62	0.0178965	0.00784908	2.28008				2	Preterm
63	0.0116511	0.0132605	0.878627	5	27	3.8	91	Term
64	0.0115346	0.01231	0.937008	23	30	4.5	55	Term
65	0.0194901	0.0120266	1.62059	5	34	3.6	13	PreTerm
67	0.0298366	0.00560424	5.32393	501	25	4.8	30	PreTerm
68	0.0228852	0.00700569	3.26666				38	Term
69	0.0108782	0.0193005	0.563624	6	21	4	29	Term
70	0.00774201	0.0111679	0.693236	4	25	4.4	100	Term
71	0.0128838	0.020075	0.641783	1	45	3.6	67	Term
72	0.0149676	0.0118967	1.25813	1	45	4.7	49	Term
74	0.013502	0.00612297	2.20514	15	12	4.6	36	Term
75	0.0117157	0.0122864	0.95355	4	23	3.6	81	Term
77	0.010162	0.00297846	3.41184	58	23	4.2	62	Term
78	0.0149056	0.0114289	1.30421	7	18	4.1	29	Term
79	0.00677463	0.00845738	0.801031	48	11	4.1	31	Term
81	0.0119029	0.00247043	4.81817	5	46	4.4		Term
82	0.0105206	0.0106487	0.987972	4	31	3.7		Term
83	0.0108329	0.00619241	1.74938		29		58	Term
84	0.00919788	0.00644591	1.42693	52	17	4	9	PreTerm
85	0.0130634	0.0109797	1.18977	189	9	3.6	36	PreTerm
86	0.0104846	0.00059292	17.6831		7	6.1	2	PreTerm
