# Supplementary material for: Infection/inflammation-associated preterm delivery within 14 days of presentation with symptoms of preterm labour: A multivariate predictive model
Source: PLoS One. 2019 Sep 12;14(9):e0222455. doi: 10.1371/journal.pone.0222455 (PMC6742395; doi:10.1371/journal.pone.0222455)
Supplement: S1 Dataset — (ZIP) [file pone.0222455.s005.zip › Correlation_matrix_1.0.xlsx]

## Sheet: SYMPTOMATIC
SAMPLE NO.	TNF-r1	RANTES	IL-6	IL-8	IL-1a	IL-1b	Acetate	Glutamate	Ace/Glx	L-Lactate	D-Lactate	L/D Lactate ratio	Lactate	Pyruvate	Lactate/Pyruvate	Urea	Succinate	PH	CL	BMI	FFN	Maternal age	Gest. age at delivery	gest day	g.w at presentation	g.d at presentation	labour	OUTCOME	Num ID	Num Preterm	Num Term	Num GW	Num pH	Num risk
1	1108.6	7.55614	38.2788			436.746														22		31	38	2	30	1	57	Term	1	19	75	90	53	1	all
2	210.877		0.721053	312.41	154.554	57.3843														31.1		33	38	5	36	0	19	Term	low	#REF!	#REF!			#REF!
3	859.983		401.392		243.711	1505.46												3.6	29	24.4	12	21	40	6	32	6	56	Term	high	#REF!	#REF!			#REF!
4	327.532		3.41412	107.132	222.6	62.0663														24.8		26	40	1	34	4	39	Term	empty					2
5	1412.97					497.297												4.8	30	41.6	8	27	37	4	33	4	28	Term	check	#REF!	#REF!			#REF!
6	7.60542			558.023	40.0321															29.5		26	37	1	29	4	53	Term
7	1638.5		282.467		489.587	855.232														21.4		28	39	3	32	2	50	Term
8	2838.28	40.8369	329.881																	22.8		22	38	6	26	2	88	Term
9	2350.71	481.822	1359.72		481.141	2247.52	0.055	0.043	1.27907	0.396	0.013	30.4615	0.409	0.0292	14.0068	0	0.001					48	27	2	26	5	4	PreTerm
10	80.6651			752.477	250.145	47.5951														22.5		23	39	5	31	4	57	Term
11	321.739			2267.99	57.5083	83.6751	0.025	0.134	0.186567	0.583	0.856	0.681075	1.439	0.0162	88.8272	0.009	0.017			24.6		26	36	5	31	0	40	PreTerm
12	3598.07	4.23399	139.541		2369.89															26.6		27	40	5	34	0	47	Term
13	191.957			2400.81	245.531	45.4915												3.6	33	23.9	51	25	39	1	26	1	91	Term
14	263.364			257.451	367.367	40.3781														21.4		21	41	2	35	0	44	Term
15	3795.76			378.868			0.032	0.133	0.240602	0.465	0.049	9.4898	0.514	0.0367	14.0054	0.012	0.005					23	30	5	25	5	35	PreTerm
16	3238.18		29.5541		2241.29															26.3		27	39	2	29	6	66	Term
17	283.316			294.895	179.478	55.8231	0.005	0.025	0.2	0.079	0.104	0.759615	0.183	0.2089	0.876017	0.001	0.001			32.7		27	39	4	26	0	95	Term
18	91.3067			531.9	231.806	9.6305	0.003	0.007	0.428571	0.079	0.004	19.75	0.083	0.0781	1.06274	0.074	0					26	40	5	25	4	106	Term
19	127.353				206.918	47.1474	0.001	0.066	0.0151515	0.406	0.09	4.51111	0.496	0.1431	3.46611	0.001	0.005	3.8	40		5	26			27	0	-189	Term
20	335.983				178.104	127.189	0.016	0.06	0.266667	0.21	0.326	0.644172	0.536	0.1943	2.75862	0.005	0.002	3.8	42	26.4	3	30	38	3	19	6	130	Term
21	1182.58		359.866		840.511	2006.42												4.3	28	23.6	7	26	39	0	34	6	29	Term
22	5087.83	47.1175	205.112																			26	38	3	26	6	81	Term
23	85.6414			790.686	43.4951	5.86857														21.4		20	41	0	32	4	59	Term
24	343.135		4.58229	791.044	154.085	95.2409		0.04	0	0.321	0.006	53.5	0.327	0.1616	2.02351	0.002	0.001			23.3		21	41	1	33	5	52	Term
25	320.661			1403.5	464.791	159.788	0.006	0.025	0.24	0.086	0.079	1.08861	0.165	0.0386	4.27461	0.002	0.03			25.9		17	39	2	24	4	103	Term
26	9493.2		385.781		2241.89															26.3		32	32	6	32	5	1	PreTerm
27	926.068		3.58879		695.356	1396.17	0.009	0.078	0.115385	0.59	0.004	147.5	0.594	0.0292	20.3425	0.004	0.009	4.1	45	28.7	4	20	39	5	32	6	48	Term
28	651.261		8.33885		663.528	1004.73	0.004	0.094	0.0425532	0.656	0.004	164	0.66	0.1053	6.26781	0.007	0.007	4.4	35	22.4	7	25	37	1	33	5	24	Term
29	9.68134			1742.38	463.199	33.6572	0.013	0.093	0.139785	0.057	0.366	0.155738	0.423	0.0252	16.7857	0.001	0.009	3.8	35	23.7	4	23	39	4	25	3	99	Term
30	523.346				637.779	562.08												4.1	26	22.9	19	24	41	5	33	6	55	Term
31	401.436				1203.58	269.198												4.1	31	27.3	17	22	41	3	29	4	83	Term
32	339.635			1168.67	1929.57	64.9409														32.4		28	39	0	28	4	73	Term
33	1412.14		21.5336	174.01	186.34	472.095												4.1	36	22.4	7	26	38	5	31	3	51	Term
34	1814.53		48.6541		588.256	2190.93																31	39	3	24	4	104	Term
35	1516.16		2.85466		583.555	520.18												4.1	54	37.7	8	35	38	4	26	1	87	Term
36	1288.61					666.401	0.008	0.083	0.0963855	0.206	0.145	1.42069	0.351	0.0256	13.7109	0.011	0.006			33.5		16			29	2	-205	Term
37	1.23945						0.101	0.066	1.5303	0.514	0.007	73.4286	0.521			0.006	0.064			17.4		22	37	5	35	1	18	Term
38	409.706		81.2499		34.2574	278.045	0	0.001	0	0.004	0.002	2	0.006	0.0225	0.266667		0.003	6.1	15	18.7	74	28	38	3	29	5	61	Term
39	179.643		1.02383		600.908	87.7705	0.009	0.007	1.28571	0.036	0.092	0.391304	0.128			0.003	0.005	4.1		22.5	25	21	40	0	32	5	51	Term
40	2669.83		566.544		1470.56		0.031	0.057	0.54386	0.082	0.061	1.34426	0.143	0.017	8.41176	0	0.019			20.9		23	40	4	33	2	51	Term
41	4109		10.7447				0.045	0.037	1.21622	0.299	0.251	1.19124	0.55	0.0469	11.7271	0.006	0.075			19.3		20	40	0	34	1	41	Term
42	408.706		6.11779		897.033	552.897	0.005	0.171	0.0292398	0.417	0.317	1.31546	0.734	0.27	2.71852	0.004	0.039			22.7		35	40	0	32	0	56	Term
43	2925.27	96.4227	456.069		1549.83		0.287	0.081	3.54321	0.322	0.024	13.4167	0.346	0.0233	14.8498		0.145			28.7		25	31	6	31	5	1	PreTerm
44	222.999			1030.93	96.5486	40.1604	0.011	0.101	0.108911	0.361	0.796	0.453518	1.157	0.0721	16.0472	0.066	0.028					34	37	1	27	1	70	Term
45	1948.4	18.2401	2.18064																	26.8		33	40	3	29	6	74	Term
46	1900.83				2029.45	1307.78	0.007	0.198	0.0353535	0.467	0.583	0.801029	1.05	0.0469	22.3881	0.035	0.025			21.1		30	38	4	34	1	31	Term
47	986.78		47.7686		1974.49		0.181	0.048	3.77083	0.144	0.011	13.0909	0.155	0.0382	4.05759	0.007	0.08			27.2		39	40	4	36	2	30	Term
48	1255.09		0.181079		823.695	1059.19	0.04	0.069	0.57971	0.206	0.005	41.2	0.211	0.0059	35.7627		0.003			27.8		22	36	4	33	6	19	PreTerm
49	520.454		37.3104		2189.86		0.085	0.061	1.39344	0.398	0.008	49.75	0.406	0.0079	51.3924	0.007	0.001	4.4	9	25.2	375	22	27	4	26	1	10	PreTerm
50	1239.25		37.7317		817.314	1749.29	0.011	0.019	0.578947	0.2	0.207	0.966184	0.407	0.0087	46.7816	0.006	0.045			27.8		27	40	0	32	3	53	Term
51	90.0871			1330.79	207.152	36.6564	0.017	0.103	0.165049	0.395	0.532	0.742481	0.927	0.0043	215.581	0.005	0.026		31	22	2	19	38	1	25	5	87	Term
52	2301.9		10.4074		1050.8	421.607	0.021	0.128	0.164062	0.426	0.619	0.688207	1.045	0.0059	177.119	0.013	0.069	3.8	32		3	30			29	6	-209	Term
53	257.223			507.288	3.49141	12.4212	0.052	0.135	0.385185	0.544	0.746	0.729223	1.29	0.0189	68.254	0.009	0.019	4.1	45	30.2	6	30	32	2	30	2	14	PreTerm
54	1721.16				377.874	183.402	0.02	0.024	0.833333	0.217	0.273	0.794872	0.49	0.0071	69.0141	0.006	0.028	3.6	24	31.2	22	21	31	6	24	2	53	PreTerm
55	594.748			36.5722	508.824	492.641				0.06	0.008	7.5	0.068	0.0095	7.15789	0.003	0.063	5.6	28	21.5	6	29	38	1	24	4	95	Term
56	1183.19		16.6832		1648.65	556.485	0.021	0.047	0.446809	0.369			0.369	0.0193	19.1192	0.005	0.053	4.1	40	20.7	3	26	37	3	30	0	52	Term
57	511.479		0.521948		165.569	378.102	0.018	0.068	0.264706	0.481	0.016	30.0625	0.497	0.0099	50.202	0.007	0.014	4.4	35	28.2	4	37	40	2	31	4	61	Term
58	8117.91		1379.54		2419.31		0.225	0.086	2.61628	0.506	0.036	14.0556	0.542	0.011	49.2727	0.01	0.09		23	23.1		27	34	0	31	2	19	Preterm
59	1260.94		378.155		428.326	1400.08	0.025	0.051	0.490196	0.28	0.004	70	0.284	0.0205	13.8537	0.003	0.003	6.1	14	27.5	73	19	39	2	33	5	39	Term
60	2632.65	17.949	1.47124			1197.27	0.025	0.096	0.260417	0.577	0.086	6.7093	0.663	0.0197	33.6548	0.017	0.004	4.6	38	26.6	5	29	39	2	32	4	47	Term
61	1720		76.9497			317.141	0.025	0.118	0.211864	0.505	0.729	0.69273	1.234	0.0059	209.153	0.015	0.02	3.6	32	20.9	11	19	40	5	31	4	64	Term
62	3815.57	719.603	10461		417.335		0.077	0.075	1.02667	0.244	0.035	6.97143	0.279	0.0339	8.23009	0	0.026					28	26	5	26	3	2	Preterm
63	781.434		0.00663143		259.947	121.237	0.035	0.1	0.35	0.436	0.54	0.807407	0.976	0.0024	406.667	0.013	0.022	3.8	27	22.7	5	36	42	1	29	1	91	Term
64	703.861		108.078		1424.52	538.647	0.029	0.061	0.47541	0.168	0.081	2.07407	0.249	0.0016	155.625	0.015	0.011	4.5	30	28.6	23	44	39	3	31	4	55	Term
65	31.6823			473.281	179.718		0.024	0.056	0.428571	0.191	0.217	0.880184	0.408	0.0008	510	0.008	0.005	3.6	34		5	40	34	5	32	6	13	PreTerm
66	2818.85	19.7568	127.867		1421.9									0.0146		0.004		4	3	31.3	501	21	35	0	32	6	15	PreTerm
67	918.877		23.1284		1159.97	2287.25	0.08	0.02	4	0.21	0		0.21	0.0548	3.83212	0.008	0.001	4.8	25	35.6	501	39	31	1	26	6	30	PreTerm
68	750.657	102.444			300.818	91.0616	0.034	0.008	4.25	0.023	0.094	0.244681	0.117	0.002	58.5	0.09	0.006					28	38	3	33	0	38	Term
69	1045.38		12.8327		1504.51	369.497	0.031	0.126	0.246032	0.388	0.548	0.708029	0.936	0.0091	102.857	0.008	0.032	4	21	27.9	6	35	37	2	33	1	29	Term
70	2931.72		33.7628			1995.55	0.021	0.128	0.164062	1.079	0.009	119.889	1.088	0.0083	131.084	0.013	0.011	4.4	25	21.3	4	36	37	4	23	2	100	Term
71	245.576				716.203	210.494	0.039	0.142	0.274648	0.474	0.579	0.818653	1.053	0.0028	376.071	0.007	0.024	3.6	45		1	27	40	6	31	2	67	Term
72	599.679				1205.62	422.776	0.018	0.057	0.315789	0.391	0.001	391	0.392	0.0256	15.3125	0.007	0.221	4.7	45		1	27	39	4	32	4	49	Term
73	608.105	16.2198	1.3512		360.183	214.504								0.0138		0.014						35			26	4	-186
74	1607.89		147.221		1138.74	1325.43	0.059	0.045	1.31111	0.55	0.023	23.913	0.573	0.0122	46.9672	0.009	0.017	4.6	12		15	19	39	6	34	5	36	Term
75	937.573				165.606	73.8976	0.024	0.075	0.32	0.289	0.41	0.704878	0.699	0.0032	218.437	0.008	0.005	3.6	23	23.1	4	25	38	2	26	5	81	Term
76	580.79				1541.66	716.222								0.0126		0.009				18.8		34			27	1	-190
77	3792.19		893.044		801.455		0.018	0.017	1.05882	0.136	0.097	1.40206	0.233	0.0804	2.89801	0.007	0.007	4.2	23	28.1	58	25	38	0	29	1	62	Term
78	3966.41		74.8691				0.024	0.085	0.282353	0.312	0.198	1.57576	0.51	0.0812	6.28079	0.01	0.01	4.1	18	22.2	7	21	38	1	34	0	29	Term
79	2510.07		111.799		817.686	2277.28	0.029	0.102	0.284314	0.785	0.282	2.78369	1.067	0.0138	77.3188	0.004	0.023	4.1	11	22.2	48	27	39	4	35	1	31	Term
80	153.208				332.547	90.3382								0.0162		0.01		4.1	44	23.6	38	32	40	1	25	1	105	Term
81	1352.81		199.745		1138.88	398.977	0.03	0.016	1.875	0.139	0.083	1.6747	0.222	0.0087	25.5172	0.005	0.017	4.4	46	25.7	5	30			27	4	-193	Term
82	433.941			2162.4	432.635	75.584	0.013	0.09	0.144444	0.167	0.427	0.391101	0.594	0.0012	495	0.012	0.004	3.7	31	19	4	32	40	6	29	6	77	Term
83	1854.25		107.103			525.218	0.011	0.047	0.234043	0.183	0.27	0.677778	0.453	0.0166	27.2892	0.012	0.011		29			24	40	6	32	4	58	Term
84	645.734		56.8402		1062.4	466.178	0.011	0.064	0.171875	0.422	0.017	24.8235	0.439	0.0039	112.564	0.013	0.005	4	17	23.6	52	29	32	5	31	3	9	PreTerm
85	8876.94	106.305	287.378		1941.04		0.037	0.125	0.296	0.377	0.523	0.720841	0.9	0.0134	67.1642	0.008	0.049	3.6	9	42.5	189	36	30	3	25	2	36	PreTerm
86	1816.93		592.855		1691.97	791.426	0.017	0.009	1.88889	0.082	0.003	27.3333	0.085	0.0035	24.2857	0.007	0.01	6.1	7	20.1		40	28	4	28	2	2	PreTerm
87	2655.48		111.626		463.102	785.552												3.7	25		4		35	4	25	3	71	PreTerm
88	104.511			747.281	78.2087	0.0316416												3.6	38		1		40	3	27	4	90	Term
89	3184.14	79.2476	108.611		615.304													3.6	30	36.2	5		37	2	28	3	62	Term
90	528.058		86.4219		1417.88	1933.54												3.6	35		91		40	7	24	0	119	Term
91	2212.53		2.72094		630.393	1199.38												4	25		1		39	1	30	4	60	Term
92	2977.5	87.6863	92.7298															5.3	0	29.58	500		33	6	33	5	1	PreTerm
93	7369.3	55.4356	1961.34		702.981													3.8	12		169		37	2	35	0	16	Term
94	667.941		18.7489		1235.48	1390.34												4.2	36		2				26	1
95	90.3539		9.83391		452.171	126.456														20.85	3	37	38	2	22	5	109	Term
96	34.6095		20.5839	1908.2	191.452	9.94148														28.62	4	24	40	2	31	4	61	Term
97	524.219		354.618		605.787	354.703														38.51	14	20	40	0	35	2	33	Term

## Sheet: spearman r
	TNF-r1	RANTES	IL-6	IL-8	IL-1a	IL-1b	Acetate	Glutamate	Ace/Glx	L-Lactate	D-Lactate	L/D Lactate ratio	Lactate	Pyruvate	Lactate/Pyruvate	Urea	Succinate	PH	CL	BMI	FFN	Maternalage	Gest. age at delivery	gest day	g.w atpresentation	g.d at presentation	labour
TNF-r1		0.338235	0.540611	-0.266957	0.606992	0.781439	0.385931	0.0788604	0.28495	0.162427	-0.0496588	0.179152	0.0650907	-0.0163124	0.0289132	0.106821	0.230972	0.119978	-0.512945	0.105576	0.272087	0.0491383	-0.326525	0.10951	0.0974697	0.0256613	-0.280287
RANTES	0.338235		0.696429		-0.309091	0.3	0.428571	-0.314286	0.0857143	-0.314286	-0.2	0.257143	-0.2	0.404762	-0.485714	-0.666694	-0.0857143	-0.376851	-0.485714	0.711249	0.231908	0.0962862	-0.835789	0.210248	-0.298994	0.0475866	-0.353461
IL-6	0.540611	0.696429		0.2	0.331597	0.439293	0.325996	-0.214585	0.423993	-0.278911	-0.0339031	0.00932009	-0.265637	0.0328491	-0.12381	-0.222068	0.149375	0.0142639	-0.512017	-0.0219015	0.530139	-0.140605	-0.349726	0.209113	-0.00664095	-0.0486486	-0.237121
IL-8	-0.266957		0.2		0.0958498	-0.118182	-0.00455582	0.182137	-0.504379	0.18707	0.516484	-0.576923	0.489011	-0.197802	0.412088	0.0745868	0.0826449	-0.613786	-0.100419	-0.0210619	-0.196946	-0.237638	0.117012	-0.0791188	-0.218145	0.098318	0.347902
IL-1a	0.606992	-0.309091	0.331597	0.0958498		0.635487	0.380101	0.0492359	0.421973	0.090262	-0.216087	0.295213	-0.112503	-0.127863	0.0700174	0.0445336	0.406111	0.28118	-0.314806	0.04902	0.278693	0.123721	-0.150416	0.0798205	0.161102	-0.0644259	-0.33645
IL-1b	0.781439	0.3	0.439293	-0.118182	0.635487		0.242649	-0.00979701	0.205723	0.312086	-0.439549	0.591513	-0.0467736	0.00855912	-0.0513037	-0.0270705	0.0551379	0.44374	-0.321317	-0.0219803	0.255427	0.171294	-0.220155	0.135603	0.147884	0.154493	-0.289142
Acetate	0.385931	0.428571	0.325996	-0.00455582	0.380101	0.242649		0.112101	0.704822	0.230497	-0.0704035	0.175722	0.0752039	-0.293543	0.279252	0.0587297	0.253437	0.00795082	-0.214622	0.128562	0.252826	0.105616	-0.332585	0.102919	0.193153	-0.0237773	-0.390197
Glutamate	0.0788604	-0.314286	-0.214585	0.182137	0.0492359	-0.00979701	0.112101		-0.478031	0.689352	0.539784	-0.163008	0.830948	-0.0990329	0.426381	0.294376	0.312369	-0.453764	0.17958	-0.0606936	-0.361051	0.111434	-0.107692	0.0957694	0.0275369	-0.147049	-0.0472331
Ace/Glx	0.28495	0.0857143	0.423993	-0.504379	0.421973	0.205723	0.704822	-0.478031		-0.246933	-0.291914	0.164547	-0.427562	-0.248426	0.05812	-0.078838	0.136013	0.274427	-0.283579	0.16558	0.38221	0.0760315	-0.255816	-0.0121385	0.121495	-0.0188164	-0.304284
L-Lactate	0.162427	-0.314286	-0.278911	0.18707	0.090262	0.312086	0.230497	0.689352	-0.246933		0.148938	0.301417	0.799379	-0.022749	0.376034	0.230625	0.219545	-0.106761	0.127196	-0.0421073	-0.188689	-0.00733494	-0.156128	0.089141	0.214644	-0.102465	-0.225359
D-Lactate	-0.0496588	-0.2	-0.0339031	0.516484	-0.216087	-0.439549	-0.0704035	0.539784	-0.291914	0.148938		-0.857441	0.648833	-0.190199	0.477548	0.257419	0.29744	-0.80794	0.185457	0.00571046	-0.31007	0.0640548	0.138427	-0.0206754	-0.0648881	-0.32118	0.18604
L/D Lactate ratio	0.179152	0.257143	0.00932009	-0.576923	0.295213	0.591513	0.175722	-0.163008	0.164547	0.301417	-0.857441		-0.261898	0.17323	-0.301468	-0.183208	-0.0977163	0.689837	-0.115155	-0.0270372	0.160425	-0.0737914	-0.164666	0.0485755	0.191302	0.158019	-0.320247
Lactate	0.0650907	-0.2	-0.265637	0.489011	-0.112503	-0.0467736	0.0752039	0.830948	-0.427562	0.799379	0.648833	-0.261898		-0.133462	0.551001	0.353126	0.278526	-0.549831	0.136159	-0.0862188	-0.344031	0.0652255	-0.0109546	0.042756	0.0806096	-0.157926	0.0398425
Pyruvate	-0.0163124	0.404762	0.0328491	-0.197802	-0.127863	0.00855912	-0.293543	-0.0990329	-0.248426	-0.022749	-0.190199	0.17323	-0.133462		-0.875513	-0.324305	-0.11524	0.324718	0.166701	0.159228	0.138694	-0.195229	0.0690093	-0.260234	0.0233679	-0.133868	0.0535992
Lactate/Pyruvate	0.0289132	-0.485714	-0.12381	0.412088	0.0700174	-0.0513037	0.279252	0.426381	0.05812	0.376034	0.477548	-0.301468	0.551001	-0.875513		0.443427	0.200069	-0.552946	-0.0321681	-0.0731063	-0.259504	0.17836	-0.074965	0.280427	0.0446283	0.0511288	-0.0412921
Urea	0.106821	-0.666694	-0.222068	0.0745868	0.0445336	-0.0270705	0.0587297	0.294376	-0.078838	0.230625	0.257419	-0.183208	0.353126	-0.324305	0.443427		-0.0203413	-0.0900597	-0.0724135	-0.054592	0.026061	0.27431	-0.0227061	0.177035	0.0310237	-0.0684431	-0.0202184
Succinate	0.230972	-0.0857143	0.149375	0.0826449	0.406111	0.0551379	0.253437	0.312369	0.136013	0.219545	0.29744	-0.0977163	0.278526	-0.11524	0.200069	-0.0203413		-0.180253	0.113204	-0.15744	-0.349381	0.0394761	0.0342111	-0.0576084	0.186879	-0.32689	-0.0632046
PH	0.119978	-0.376851	0.0142639	-0.613786	0.28118	0.44374	0.00795082	-0.453764	0.274427	-0.106761	-0.80794	0.689837	-0.549831	0.324718	-0.552946	-0.0900597	-0.180253		-0.156788	-0.0619177	0.200976	0.119985	-0.157928	-0.197133	0.252015	0.139851	-0.299651
CL	-0.512945	-0.485714	-0.512017	-0.100419	-0.314806	-0.321317	-0.214622	0.17958	-0.283579	0.127196	0.185457	-0.115155	0.136159	0.166701	-0.0321681	-0.0724135	0.113204	-0.156788		0.0409653	-0.583306	0.136862	0.422261	0.102496	-0.228169	-0.0115435	0.299079
BMI	0.105576	0.711249	-0.0219015	-0.0210619	0.04902	-0.0219803	0.128562	-0.0606936	0.16558	-0.0421073	0.00571046	-0.0270372	-0.0862188	0.159228	-0.0731063	-0.054592	-0.15744	-0.0619177	0.0409653		0.307941	0.0423063	-0.208041	-0.0221842	-0.0551527	0.129949	-0.134363
FFN	0.272087	0.231908	0.530139	-0.196946	0.278693	0.255427	0.252826	-0.361051	0.38221	-0.188689	-0.31007	0.160425	-0.344031	0.138694	-0.259504	0.026061	-0.349381	0.200976	-0.583306	0.307941		-0.174927	-0.233066	-0.0363547	0.222538	-0.0981686	-0.306563
Maternalage	0.0491383	0.0962862	-0.140605	-0.237638	0.123721	0.171294	0.105616	0.111434	0.0760315	-0.00733494	0.0640548	-0.0737914	0.0652255	-0.195229	0.17836	0.27431	0.0394761	0.119985	0.136862	0.0423063	-0.174927		-0.243104	-0.00973145	-0.235293	-0.0986371	-0.0429875
Gest. age at delivery	-0.326525	-0.835789	-0.349726	0.117012	-0.150416	-0.220155	-0.332585	-0.107692	-0.255816	-0.156128	0.138427	-0.164666	-0.0109546	0.0690093	-0.074965	-0.0227061	0.0342111	-0.157928	0.422261	-0.208041	-0.233066	-0.243104		-0.150348	0.243739	-0.00239738	0.494475
gest day	0.10951	0.210248	0.209113	-0.0791188	0.0798205	0.135603	0.102919	0.0957694	-0.0121385	0.089141	-0.0206754	0.0485755	0.042756	-0.260234	0.280427	0.177035	-0.0576084	-0.197133	0.102496	-0.0221842	-0.0363547	-0.00973145	-0.150348		-0.0247477	0.0331312	-0.095053
g.w atpresentation	0.0974697	-0.298994	-0.00664095	-0.218145	0.161102	0.147884	0.193153	0.0275369	0.121495	0.214644	-0.0648881	0.191302	0.0806096	0.0233679	0.0446283	0.0310237	0.186879	0.252015	-0.228169	-0.0551527	0.222538	-0.235293	0.243739	-0.0247477		-0.0731879	-0.48729
g.d at presentation	0.0256613	0.0475866	-0.0486486	0.098318	-0.0644259	0.154493	-0.0237773	-0.147049	-0.0188164	-0.102465	-0.32118	0.158019	-0.157926	-0.133868	0.0511288	-0.0684431	-0.32689	0.139851	-0.0115435	0.129949	-0.0981686	-0.0986371	-0.00239738	0.0331312	-0.0731879		0.0285489
labour	-0.280287	-0.353461	-0.237121	0.347902	-0.33645	-0.289142	-0.390197	-0.0472331	-0.304284	-0.225359	0.18604	-0.320247	0.0398425	0.0535992	-0.0412921	-0.0202184	-0.0632046	-0.299651	0.299079	-0.134363	-0.306563	-0.0429875	0.494475	-0.095053	-0.48729	0.0285489

## Sheet: spearman p
	TNF-r1	RANTES	IL-6	IL-8	IL-1a	IL-1b	Acetate	Glutamate	Ace/Glx	L-Lactate	D-Lactate	L/D Lactate ratio	Lactate	Pyruvate	Lactate/Pyruvate	Urea	Succinate	PH	CL	BMI	FFN	Maternalage	Gest. age at delivery	gest day	g.w atpresentation	g.d at presentation	labour
TNF-r1		0.200063	4.79064e-06	0.207296	1.49215e-09	4.44089e-16	0.00330724	0.559825	0.0316801	0.223154	0.713741	0.186457	0.627364	0.901549	0.832473	0.42067	0.0810876	0.392151	6.22185e-05	0.367332	0.0424956	0.64746	0.001684	0.304195	0.342222	0.802975	0.00567598
RANTES	0.200063		0.00509131		0.386906	0.683333	0.419444	0.563889	0.919444	0.563889	0.713889	0.658333	0.713889	0.326835	0.355556	0.119841	0.919444	0.466667	0.355556	0.0252017	0.65	0.754165	0.000196663	0.44869	0.258518	0.861234	0.178621
IL-6	4.79064e-06	0.00509131		0.783333	0.016331	0.00320667	0.0559851	0.208837	0.00996535	0.0995003	0.846689	0.958279	0.117383	0.846953	0.478573	0.199793	0.384566	0.934196	0.00119762	0.880001	0.00061856	0.30132	0.00662476	0.111951	0.958803	0.704964	0.0635022
IL-8	0.207296		0.783333		0.663527	0.609905	0.995062	0.568125	0.0967548	0.53751	0.0740536	0.0425155	0.0929568	0.517095	0.163472	0.808859	0.788539	0.114881	0.800463	0.931798	0.584497	0.274898	0.586088	0.713256	0.305817	0.647631	0.0957361
IL-1a	1.49215e-09	0.386906	0.016331	0.663527		9.916e-09	0.00840382	0.739643	0.00281419	0.537377	0.140179	0.0439546	0.441515	0.366348	0.636293	0.758776	0.00378798	0.055545	0.0293101	0.702816	0.0500147	0.290271	0.194647	0.493078	0.148204	0.565262	0.00213307
IL-1b	4.44089e-16	0.683333	0.00320667	0.609905	9.916e-09		0.116927	0.949674	0.180341	0.0368819	0.00283314	2.95158e-05	0.760287	0.954466	0.740847	0.858267	0.71904	0.00255205	0.0313786	0.872255	0.0831242	0.162508	0.0756937	0.277647	0.211813	0.191874	0.0137636
Acetate	0.00330724	0.419444	0.0559851	0.995062	0.00840382	0.116927		0.410756	1.33569e-09	0.087437	0.609513	0.203731	0.581728	0.0312145	0.0408613	0.676149	0.0594748	0.964404	0.208755	0.411298	0.149123	0.438517	0.0159954	0.467808	0.153782	0.861909	0.00294968
Glutamate	0.559825	0.563889	0.208837	0.568125	0.739643	0.949674	0.410756		0.000169455	3.04081e-09	1.76069e-05	0.234399	1.33227e-15	0.471925	0.00117056	0.0307164	0.018	0.00702959	0.294637	0.695526	0.0359162	0.409232	0.442756	0.49514	0.838876	0.275033	0.727167
Ace/Glx	0.0316801	0.919444	0.00996535	0.0967548	0.00281419	0.180341	1.33569e-09	0.000169455		0.0640559	0.0290356	0.22995	0.000908775	0.0674228	0.6734	0.570941	0.31306	0.116266	0.0937328	0.282755	0.0256976	0.574032	0.0644791	0.931255	0.367969	0.889509	0.0213769
L-Lactate	0.223154	0.563889	0.0995003	0.53751	0.537377	0.0368819	0.087437	3.04081e-09	0.0640559		0.268846	0.0239764	5.37348e-14	0.867826	0.00428809	0.0902655	0.0977471	0.541587	0.453132	0.783594	0.27768	0.956421	0.259578	0.521522	0.105659	0.444046	0.0889661
D-Lactate	0.713741	0.713889	0.846689	0.0740536	0.140179	0.00283314	0.609513	1.76069e-05	0.0290356	0.268846		0	4.80512e-08	0.16426	0.000227103	0.06022	0.0246407	7.62048e-09	0.278852	0.970653	0.0743177	0.635945	0.322908	0.883175	0.631549	0.0148482	0.165874
L/D Lactate ratio	0.186457	0.658333	0.958279	0.0425155	0.0439546	2.95158e-05	0.203731	0.234399	0.22995	0.0239764	0		0.0511949	0.21032	0.026739	0.189143	0.473704	8.94837e-06	0.510073	0.863357	0.372481	0.588861	0.243395	0.732374	0.157842	0.244764	0.0161191
Lactate	0.627364	0.713889	0.117383	0.0929568	0.441515	0.760287	0.581728	1.33227e-15	0.000908775	5.37348e-14	4.80512e-08	0.0511949		0.326786	1.08003e-05	0.00818144	0.0342511	0.000622879	0.421659	0.573334	0.0430075	0.62665	0.937336	0.758859	0.547493	0.236417	0.766509
Pyruvate	0.901549	0.326835	0.846953	0.517095	0.366348	0.954466	0.0312145	0.471925	0.0674228	0.867826	0.16426	0.21032	0.326786		0	0.0138504	0.397693	0.053326	0.310443	0.290523	0.419835	0.134953	0.620008	0.0573721	0.859333	0.30786	0.684201
Lactate/Pyruvate	0.832473	0.355556	0.478573	0.163472	0.636293	0.740847	0.0408613	0.00117056	0.6734	0.00428809	0.000227103	0.026739	1.08003e-05	0		0.000882663	0.1393	0.0006952	0.85009	0.641296	0.138318	0.188444	0.597372	0.0440482	0.743972	0.708234	0.762529
Urea	0.42067	0.119841	0.199793	0.808859	0.758776	0.858267	0.676149	0.0307164	0.570941	0.0902655	0.06022	0.189143	0.00818144	0.0138504	0.000882663		0.882812	0.601426	0.66571	0.72171	0.880076	0.0355144	0.871793	0.204746	0.815563	0.606499	0.879193
Succinate	0.0810876	0.919444	0.384566	0.788539	0.00378798	0.71904	0.0594748	0.018	0.31306	0.0977471	0.0246407	0.473704	0.0342511	0.397693	0.1393	0.882812		0.300119	0.504702	0.30166	0.0396635	0.768596	0.806	0.679041	0.160123	0.0122608	0.637394
PH	0.392151	0.466667	0.934196	0.114881	0.055545	0.00255205	0.964404	0.00702959	0.116266	0.541587	7.62048e-09	8.94837e-06	0.000622879	0.053326	0.0006952	0.601426	0.300119		0.266993	0.700552	0.153103	0.432408	0.278465	0.174567	0.06869	0.317906	0.0309165
CL	6.22185e-05	0.355556	0.00119762	0.800463	0.0293101	0.0313786	0.208755	0.294637	0.0937328	0.453132	0.278852	0.510073	0.421659	0.310443	0.85009	0.66571	0.504702	0.266993		0.79673	5.67542e-06	0.358964	0.00202494	0.474169	0.0938441	0.933339	0.0280277
BMI	0.367332	0.0252017	0.880001	0.931798	0.702816	0.872255	0.411298	0.695526	0.282755	0.783594	0.970653	0.863357	0.573334	0.290523	0.641296	0.72171	0.30166	0.700552	0.79673		0.0419963	0.722301	0.0794931	0.853254	0.638375	0.266479	0.250436
FFN	0.0424956	0.65	0.00061856	0.584497	0.0500147	0.0831242	0.149123	0.0359162	0.0256976	0.27768	0.0743177	0.372481	0.0430075	0.419835	0.138318	0.880076	0.0396635	0.153103	5.67542e-06	0.0419963		0.234369	0.096353	0.798052	0.0992489	0.471649	0.0228204
Maternalage	0.64746	0.754165	0.30132	0.274898	0.290271	0.162508	0.438517	0.409232	0.574032	0.956421	0.635945	0.588861	0.62665	0.134953	0.188444	0.0355144	0.768596	0.432408	0.358964	0.722301	0.234369		0.0267924	0.930421	0.0264436	0.357765	0.68916
Gest. age at delivery	0.001684	0.000196663	0.00662476	0.586088	0.194647	0.0756937	0.0159954	0.442756	0.0644791	0.259578	0.322908	0.243395	0.937336	0.620008	0.597372	0.871793	0.806	0.278465	0.00202494	0.0794931	0.096353	0.0267924		0.157232	0.0206118	0.982108	7.28892e-07
gest day	0.304195	0.44869	0.111951	0.713256	0.493078	0.277647	0.467808	0.49514	0.931255	0.521522	0.883175	0.732374	0.758859	0.0573721	0.0440482	0.204746	0.679041	0.174567	0.474169	0.853254	0.798052	0.930421	0.157232		0.816903	0.756559	0.37284
g.w atpresentation	0.342222	0.258518	0.958803	0.305817	0.148204	0.211813	0.153782	0.838876	0.367969	0.105659	0.631549	0.157842	0.547493	0.859333	0.743972	0.815563	0.160123	0.06869	0.0938441	0.638375	0.0992489	0.0264436	0.0206118	0.816903		0.476199	4.78087e-07
g.d at presentation	0.802975	0.861234	0.704964	0.647631	0.565262	0.191874	0.861909	0.275033	0.889509	0.444046	0.0148482	0.244764	0.236417	0.30786	0.708234	0.606499	0.0122608	0.317906	0.933339	0.266479	0.471649	0.357765	0.982108	0.756559	0.476199		0.782461
labour	0.00567598	0.178621	0.0635022	0.0957361	0.00213307	0.0137636	0.00294968	0.727167	0.0213769	0.0889661	0.165874	0.0161191	0.766509	0.684201	0.762529	0.879193	0.637394	0.0309165	0.0280277	0.250436	0.0228204	0.68916	7.28892e-07	0.37284	4.78087e-07	0.782461
