# Supplementary material for: Infection/inflammation-associated preterm delivery within 14 days of presentation with symptoms of preterm labour: A multivariate predictive model
Source: PLoS One. 2019 Sep 12;14(9):e0222455. doi: 10.1371/journal.pone.0222455 (PMC6742395; doi:10.1371/journal.pone.0222455)
Supplement: S1 Dataset — (ZIP) [file pone.0222455.s005.zip › PCR_database_1.0.xlsx]

## Sheet: SYM_PCR
SAMPLE	Lactobacillus sp.	L. jensinii	L. crispatus	Fusobacterium sp.	Gardnerella vaginalis	Bacteroides sp.	GBS	Mobiluncus curtisii	Mobiluncus mulieris	Mycoplasma hominis	OUTCOME
1	YES	YES	YES								Term
2	YES	YES			YES						Term
3	YES	YES	YES		YES	YES		YES			Term
4	YES	YES	YES		YES	YES					Term
5	YES	YES	YES	YES	YES				YES	YES	Term
6	YES	YES	YES		YES			YES			Term
7	YES	YES	YES		YES						Term
8	YES	YES	YES		YES	YES					Term
9	YES	YES	YES		YES						Preterm
10	YES	YES	YES	YES	YES	YES		YES			Term
11	YES	YES	YES		YES						Preterm
12	YES	YES	YES		YES	YES				YES	Term
13	YES	YES	YES		YES	YES		YES			Term
14	YES	YES	YES		YES	YES					Term
15	YES	YES	YES		YES	YES		YES	YES		Preterm
16	YES	YES	YES		YES	YES		YES			Term
17	YES	YES	YES		YES	YES					Term
18	YES	YES	YES		YES		YES				Term
19	YES	YES	YES		YES						Term
20	YES	YES	YES		YES	YES					Term
21	YES	YES	YES					YES			Term
22	YES	YES	YES	YES	YES	YES		YES			Term
23	YES	YES	YES		YES	YES		YES		YES	Term
24	YES	YES	YES		YES	YES					Term
25	YES	YES	YES		YES	YES					Term
26	YES	YES	YES	YES	YES	YES		YES		YES	Preterm
27	YES	YES	YES		YES						Term
28	YES	YES	YES		YES	YES		YES		YES	Term
29	YES	YES	YES		YES						Term
30	YES	YES	YES		YES	YES					Term
31	YES	YES	YES					YES			Term
32	YES	YES	YES					YES			Term
33	YES	YES	YES		YES						Term
34	YES	YES	YES		YES			YES			Term
35	YES	YES	YES		YES	YES					Term
36	YES	YES	YES		YES	YES		YES		YES	Term
37	YES	YES	YES		YES	YES		YES			Term
38	YES	YES	YES		YES			YES			Term
39	YES	YES	YES		YES	YES		YES			Term
40	YES	YES	YES		YES	YES		YES			Term
41	YES	YES	YES		YES						Term
42	YES	YES	YES		YES			YES			Term
43	YES	YES	YES	YES	YES	YES					Preterm
44	YES	YES	YES		YES						Term
45	YES	YES	YES	YES	YES	YES				YES	Term
46	YES	YES	YES		YES						Term
47	YES	YES	YES	YES	YES	YES					Term
48	YES	YES	YES		YES	YES					Preterm
49	YES	YES	YES		YES	YES				YES	Preterm
50	YES	YES	YES		YES						Term
51	YES	YES	YES		YES	YES					Term
52	YES	YES	YES		YES	YES		YES			Term
53	YES	YES	YES		YES	YES					Preterm
54	YES	YES	YES		YES						Term
55	YES	YES	YES		YES						Term
56	YES	YES	YES		YES						Term
57	YES	YES	YES		YES						Term
58	YES	YES	YES		YES				YES	YES	Preterm
59	YES	YES	YES					YES			Term
60	YES	YES	YES		YES	YES					Term
61	YES	YES	YES		YES						Term
62	YES	YES	YES	YES	YES	YES		YES		YES	Preterm
63	YES	YES	YES								Term
64	YES	YES	YES								Term
65	YES	YES	YES		YES						Preterm
66	YES	YES	YES		YES	YES					Term
67	YES	YES	YES	YES	YES	YES			YES		Preterm
68	YES	YES	YES		YES	YES			YES
69	YES	YES	YES		YES						Term
70	YES	YES	YES								Term
71	YES	YES	YES		YES						Term
72	YES	YES	YES								Term
73	YES	YES	YES
74	YES	YES	YES		YES	YES					Term
75	YES	YES	YES								Term
76	YES	YES	YES		YES	YES
77	YES	YES	YES			YES		YES			Term
78	YES	YES	YES		YES	YES		YES			Term
84	YES	YES	YES								Preterm
86	YES	YES	YES								Preterm
